# Supplementary material for: IInception-CBAM-IBiGRU based fault diagnosis method for asynchronous motors
Source: Sci Rep. 2024 Mar 2;14:5192. doi: 10.1038/s41598-024-55367-0 (PMC10908808; doi:10.1038/s41598-024-55367-0)
Supplement: Supplementary file 1 — Supplementary Information 1. [file 41598_2024_55367_MOESM1_ESM.zip]

Archive with 29 entries (18 files):
- AMCF/
- AMCF/Motor fault diagnosis vibration data8000x1025.csv
- AMCF/details.txt
- CWRU/
- CWRU/12k Drive End Bearing Fault Data/
- CWRU/12k Drive End Bearing Fault Data/Ball/
- CWRU/12k Drive End Bearing Fault Data/Ball/0021/
- CWRU/12k Drive End Bearing Fault Data/Ball/0021/B021_0.mat
- CWRU/12k Drive End Bearing Fault Data/Ball/0021/B021_1.mat
- CWRU/12k Drive End Bearing Fault Data/Ball/0021/B021_2.mat
- CWRU/12k Drive End Bearing Fault Data/Ball/0021/B021_3.mat
- CWRU/12k Drive End Bearing Fault Data/Inner Race/
- CWRU/12k Drive End Bearing Fault Data/Inner Race/0021/
- CWRU/12k Drive End Bearing Fault Data/Inner Race/0021/IR021_0.mat
- CWRU/12k Drive End Bearing Fault Data/Inner Race/0021/IR021_1.mat
- CWRU/12k Drive End Bearing Fault Data/Inner Race/0021/IR021_2.mat
- CWRU/12k Drive End Bearing Fault Data/Inner Race/0021/IR021_3.mat
- CWRU/12k Drive End Bearing Fault Data/Outer Race/
- CWRU/12k Drive End Bearing Fault Data/Outer Race/Centered/
- CWRU/12k Drive End Bearing Fault Data/Outer Race/Centered/0021/
- CWRU/12k Drive End Bearing Fault Data/Outer Race/Centered/0021/OR021@6_0.mat
- CWRU/12k Drive End Bearing Fault Data/Outer Race/Centered/0021/OR021@6_1.mat
- CWRU/12k Drive End Bearing Fault Data/Outer Race/Centered/0021/OR021@6_2.mat
- CWRU/12k Drive End Bearing Fault Data/Outer Race/Centered/0021/OR021@6_3.mat
- CWRU/Normal Baseline/
- CWRU/Normal Baseline/normal_0.mat
- CWRU/Normal Baseline/normal_1.mat
- CWRU/Normal Baseline/normal_2.mat
- CWRU/Normal Baseline/normal_3.mat
