# Supplementary material for: IInception-CBAM-IBiGRU based fault diagnosis method for asynchronous motors
Source: Sci Rep. 2024 Mar 2;14:5192. doi: 10.1038/s41598-024-55367-0 (PMC10908808; doi:10.1038/s41598-024-55367-0)
Supplement: Supplementary file 1 — Supplementary Information 1. [file 41598_2024_55367_MOESM1_ESM.zip › AMCF/Motor fault diagnosis vibration data8000x1025.csv]

0	1	2	3	4	5	6	7	8	9	10	11	12	13	14	15	16	17	18	19	20	21	22	23	24	25	26	27	28	29	30	31	32	33	34	35	36	37	38	39	40	41	42	43	44	45	46	47	48	49
0	0.00610352	-0.00213623	-0.00320435	0.0163269	0.000915527	0.00137329	0.0175476	-0.00411987	0.00183105	0.0100708	-0.0100708	-0.000610352	0.00747681	-0.00793457	0.010376	0.00839233	-0.00198364	0.0140381	0.00549316	0	0.0120544	-0.00442505	-0.00396729	0.00976562	-0.0106812	0.00488281	0.0167847	-0.00457764	0.00610352	0.0166321	0.00152588	0.00793457	0.0135803	-0.00305176	0.00167847	0.00549316	-0.00335693	0.00473022	-0.00442505	-0.00396729	0.017395	0.00396729	0.00213623	0.0260925	-0.00305176	-0.000152588	0.0230408	-0.000305176	0.00198364
0	-0.0050354	0.00732422	-0.010376	-0.00595093	0.014801	-0.000305176	0.00427246	0.0262451	0.00671387	0.0050354	0.012207	-0.00488281	0.00106812	0.00442505	-0.0105286	0.00427246	0.00808716	-0.0038147	0.0128174	0.0112915	-0.000610352	0.0164795	0.00259399	-0.00473022	0.00915527	-0.00366211	-0.00717163	0.0117493	0.00198364	-0.00167847	0.0204468	0.00473022	0.00350952	0.0117493	-0.00152588	0.00610352	-0.00411987	-0.0146484	0.0050354	0.00305176	-0.0109863	0.0187683	0.0111389	-0.00534058	0.0190735	0.00991821	0.00274658	0.00930786	-0.00259399
0	0.00671387	-0.0128174	0.00228882	0.00106812	-0.0164795	0.00640869	0.00198364	-0.00762939	0.0167847	0.0100708	0.000305176	0.015564	-0.000610352	-0.00610352	0.0062561	-0.00686646	-0.00366211	0.00396729	-0.00579834	0.0012207	0.01297	-0.00350952	0.00854492	0.0117493	-0.0134277	-0.000610352	0.00656128	-0.0117493	0.00198364	0.00411987	-0.00686646	0.00579834	0.000152588	0.00305176	0.015564	-0.00610352	-0.00228882	0.00930786	-0.0108337	-0.00427246	0.00198364	-0.0128174	0.000152588	0.00778198	-0.000305176	0.0184631	0.00564575	-0.00869751	0.0106812
0	-0.00564575	0.0050354	-0.00595093	-0.00366211	0.000915527	-0.00854492	0	0.00915527	-0.00366211	0.00900269	0.0112915	-0.00686646	0.00366211	0.00427246	-0.0143433	0.00534058	0.000762939	-0.0144958	0.0102234	-0.000457764	-0.00610352	0.0141907	-0.000610352	-0.00137329	0.00869751	-0.00167847	0.00320435	0.00473022	-0.0105286	0.000915527	0.00305176	-0.0105286	0.00488281	0.00289917	-0.00793457	0.00213623	0.00518799	-0.000305176	0.00640869	-0.0038147	-0.00366211	0.00274658	-0.0125122	0.0012207	0.00915527	-0.0062561	0.00198364	0.0151062	0.00167847
0	0.0134277	-0.00823975	0.00167847	-0.00579834	-0.00961304	0.0050354	-0.00259399	0.000152588	0.0138855	0.00137329	0.00808716	0.0166321	-0.00411987	0.00900269	0.00701904	-0.0140381	0.00915527	0.00305176	-0.0154114	0.0167847	0.00869751	-0.00396729	0.017395	0.00183105	-0.000457764	0.01297	-0.00228882	-0.00411987	0.0138855	-0.00854492	0.00289917	0.0177002	-0.00717163	0.0038147	0.0161743	-0.0062561	0.00732422	0.0134277	-0.00793457	0.00366211	0.00274658	-0.00854492	0.00579834	-0.000762939	-0.00656128	0.0135803	0.00167847	0.00350952	0.0202942
0	0.0128174	0.0146484	0	0.0115967	-0.00518799	-0.0119019	0.0119019	-0.0131226	-0.00900269	0.0170898	-0.00534058	0.00640869	0.0291443	0.000457764	0.00732422	0.0158691	-0.0105286	0.00259399	0.00366211	-0.0169373	0.00961304	0.00778198	-0.00915527	0.0161743	0.0143433	-0.0038147	0.0112915	0.00427246	-0.00305176	0.00610352	-0.0112915	-0.00244141	0.0140381	-0.00808716	0.00595093	0.0267029	-0.0012207	0.00366211	0.0169373	-0.00137329	-0.00213623	0.000762939	-0.00946045	0.00152588	-0.00213623	-0.00396729	0.0144958	0.0088501	0.00213623
0	0.00228882	-0.00289917	0.0151062	0.00961304	0.000152588	-0.00167847	-0.0088501	0.00305176	-0.00579834	-0.0109863	0.00930786	0.00488281	-0.00427246	0.0161743	0.00946045	0.000915527	0.010376	-0.00564575	-0.00259399	0.00427246	-0.00869751	-0.00320435	0.00335693	-0.00488281	0.00747681	0.00915527	-0.00473022	0.0123596	0.00610352	-0.0131226	0.00335693	0.00366211	-0.00976562	0.00396729	0	-0.00473022	0.00961304	-0.00259399	0.00747681	0.0180054	-0.00915527	-0.00289917	0.00808716	-0.0109863	-0.00274658	0.00320435	-0.0128174	0.00106812	0.00427246
0	0.0135803	0.000610352	-0.00274658	0.0149536	0.00167847	-0.00671387	0.00152588	-0.00259399	-0.00259399	-0.00335693	-0.00930786	0.00305176	0.000915527	-0.00350952	0.0132751	0.00183105	-0.00366211	0.00595093	0.000915527	0.00167847	0.00305176	-0.0062561	-0.00686646	0.00595093	-0.0088501	-0.00198364	0.01297	-0.00534058	-0.00213623	0.00900269	-0.00732422	0.00473022	0.00915527	-0.0137329	0.00137329	0.00411987	-0.0160217	0.00762939	0.00427246	-0.0108337	0.00671387	0.00427246	0.00488281	0.00946045	-0.00640869	-0.00183105	0.00579834	-0.0158691	-0.00213623
0	-0.00747681	0.0170898	0.0112915	-0.0012207	0.0128174	0.00656128	-0.00656128	0.00198364	-0.00701904	-0.00640869	0.00595093	0.00183105	0.00198364	0.01297	0.00289917	0.00534058	0.0123596	-0.00259399	0.00518799	0.00518799	-0.0100708	0.00640869	0.00427246	-0.0128174	0.0152588	0.0062561	-0.00732422	0.0158691	0.000305176	-0.00305176	0.0143433	-0.00350952	-0.00457764	0.0115967	-0.00564575	0.00228882	0.01297	-0.00335693	0.00808716	0.00839233	-0.00305176	0.0141907	0.00671387	-0.00579834	0.0100708	0	-0.0012207	0.0125122	-0.00518799
0	0.00518799	-0.00976562	0.00793457	0.0102234	-0.00274658	0.0146484	0.012207	-0.00152588	0.0137329	-0.000152588	-0.0108337	0.00976562	-0.00747681	-0.00793457	0.0146484	0.00167847	0.0038147	0.0234985	0.00534058	0.00915527	0.00854492	-0.00839233	0.00366211	0.000305176	-0.0123596	0.00823975	0.000915527	-0.00198364	0.0190735	0.0050354	0.00396729	0.0187683	-0.00305176	-0.00137329	0.0088501	-0.0117493	0.000610352	0.01297	-0.00518799	0.00793457	0.0183105	0.00289917	0.00839233	0.00640869	-0.00244141	0.00320435	-0.00244141	-0.00976562	0.00564575
0	-0.00289917	0.00991821	-0.00778198	-0.0050354	0.0128174	-0.000305176	0.00289917	0.0157166	-0.00152588	0.00396729	0.00244141	-0.0126648	0.00534058	-0.00183105	-0.0119019	0.00564575	-0.00167847	-0.00335693	0.0149536	0.00747681	0.00610352	0.0135803	-0.00335693	-0.00183105	0.00350952	-0.00900269	0.000762939	0.00442505	-0.0062561	0.00366211	0.00930786	-0.000762939	0.012207	0.00610352	-0.0137329	0.00396729	0	-0.01297	0.00549316	-0.00198364	-0.00457764	0.0134277	-0.000457764	0.00640869	0.0144958	-0.0149536	-0.00106812	0.0105286	-0.010376
0	-0.00274658	-0.00366211	0.00457764	-0.00793457	-0.00259399	0.0146484	-0.00305176	0.00198364	0.0172424	-0.00549316	-0.00564575	0.000610352	-0.0038147	-0.00320435	-0.00564575	-0.00579834	0.00579834	0.000610352	-0.00152588	0.0161743	0.00411987	-0.00686646	0.00717163	0.00335693	-0.0062561	0.00457764	-0.00442505	-0.00579834	0.00411987	-0.00427246	0.000610352	0.0114441	-0.0038147	0.0012207	0.00808716	-0.00335693	0.00457764	-0.000152588	-0.00991821	0.00762939	-0.00137329	-0.0109863	0.0115967	0.00106812	-0.010376	0.00930786	0.00808716	-0.00183105	0.00442505
0	-0.00137329	-0.0100708	-0.0114441	0.00976562	0.00473022	-0.00579834	0.0161743	0.0109863	0.000915527	0.00915527	0.00549316	-0.00289917	-0.00213623	-0.0106812	0.000152588	0.00457764	-0.00976562	0.00991821	0.0146484	-0.00488281	0.0126648	0.0158691	-0.00534058	0.00778198	0.00350952	-0.0100708	0.00915527	0.00183105	-0.00564575	0.0204468	0.0062561	-0.00289917	0.0140381	-0.00335693	-0.00198364	0.0131226	-0.00640869	0.000152588	0.0141907	-0.0088501	0.00808716	0.0157166	-0.00823975	0.0100708	0.0125122	-0.00411987	0.014801	0.00442505	-0.00671387
0	-0.00717163	0.000762939	0.00534058	-0.00961304	0.00717163	0.00427246	-0.00793457	0.0169373	0.00946045	-0.00518799	0.020752	0.00793457	-0.00167847	0.0123596	-0.00839233	-0.00335693	0.0112915	-0.012207	-0.00320435	0.0161743	-0.00396729	0.00900269	0.0244141	-0.000305176	0.0108337	0.00640869	-0.0100708	0.00793457	-0.00335693	-0.0158691	0.0120544	0.00854492	-0.00457764	0.0224304	0.00732422	-0.00213623	0.0128174	-0.00518799	0.000457764	0.0088501	-0.00732422	-0.000915527	0.0144958	-0.00595093	0.00747681	0.019989	0.0012207	0.00396729	0.00793457
0	0.0062561	-0.000610352	0.00259399	0.00183105	-0.014801	0	0.00823975	-0.0131226	0.0038147	0.0105286	-0.00320435	0.00762939	0.0135803	-0.000457764	0.00900269	-0.00183105	-0.0146484	0.00488281	-0.00564575	-0.014801	0.00854492	0.00198364	-0.00106812	0.0178528	0.000610352	0.00549316	0.0140381	-0.0112915	-0.00457764	0.00747681	-0.0135803	-0.0012207	0.00610352	-0.0050354	0.010376	0.0038147	-0.000152588	0.0137329	0.000915527	-0.00793457	0.0105286	-0.00350952	-0.00640869	0.00640869	-0.00274658	-0.00320435	0.0100708	0.00152588	0.00778198
0	-0.0012207	0.00778198	0.00152588	-0.00701904	-0.00289917	-0.00228882	-0.00259399	0.000762939	-0.00549316	0.00198364	0.0143433	-0.00152588	0.00579834	0.0175476	-0.00473022	-0.00534058	0.00183105	-0.00823975	-0.00152588	-0.00473022	-0.0108337	0.0111389	0	-0.00518799	0.0192261	0.00595093	-0.00305176	0.00732422	-0.000915527	-0.00335693	0.00488281	-0.00930786	-0.00320435	0.00411987	-0.0038147	0.00167847	0.00564575	-0.00228882	0	0.0050354	-0.00167847	0.00335693	0.00137329	-0.00915527	0.00564575	-0.0038147	-0.00991821	0.0128174	-0.000762939
0	0.0210571	0.00366211	0.00259399	0.00579834	-0.0050354	-0.000762939	-0.00869751	-0.0138855	0.0137329	0.00289917	-0.00457764	0.0234985	0.00915527	-0.00244141	0.0154114	0.0038147	-0.00686646	-0.000305176	-0.00915527	-0.0038147	0.00213623	-0.00564575	0.00854492	0.0151062	-0.000305176	0.0128174	0.0149536	-0.00411987	0.00274658	0.0062561	-0.00717163	0.00701904	0	-0.00656128	0.0146484	0.00106812	-0.00427246	0.0157166	0.000762939	-0.000915527	0.0106812	-0.0114441	-0.00106812	0.00869751	-0.00991821	0.00854492	0.010376	-0.00747681	0.0114441
0	0.00259399	0.0234985	-0.00411987	0.00366211	0.0166321	-0.0108337	0.0038147	0.00976562	-0.0137329	0.00488281	0.0062561	-0.00839233	0.0115967	0.0120544	0.000152588	0.0125122	0.00946045	0.00167847	0.00457764	-0.00488281	-0.00473022	0.00610352	-0.00778198	-0.000762939	0.0088501	-0.000457764	0.0137329	0.0216675	-0.00137329	0.00961304	0.00900269	-0.00854492	0.00579834	-0.00259399	-0.00747681	0.00900269	0.0012207	0.00183105	0.0202942	0.00183105	0.00488281	0.0128174	-0.00335693	-0.000457764	0.00793457	-0.0102234	0.00106812	0.0128174	-0.00534058
0	0.00610352	-0.00564575	0.00961304	0.00869751	-0.000457764	0.00610352	0.000610352	0.00732422	0.000305176	-0.012207	0.00396729	0.00579834	-0.0137329	0.00701904	0.0143433	-0.00808716	0.00686646	0.0125122	-0.00305176	0.00549316	-0.00106812	-0.012207	0.00473022	-0.00640869	-0.00915527	0.00671387	-0.000457764	0.00473022	0.0137329	0.00274658	0.00717163	0.0108337	-0.0088501	0.00259399	0.00305176	-0.0135803	-0.00167847	0.00366211	-0.00335693	0.00732422	0.00564575	0.00305176	0.0120544	-0.00473022	-0.00976562	0.00610352	-0.0088501	-0.00732422	0.0105286
0	0.00762939	-0.00579834	-0.00595093	0.0120544	0.00595093	-0.00564575	0.00976562	0.000152588	-0.00823975	0.00137329	-0.00396729	-0.00183105	0.00106812	-0.00564575	0.00595093	0.00976562	-0.00411987	0.00976562	0.0128174	-0.00762939	-0.00106812	-0.000152588	-0.0106812	0.00137329	-0.00366211	-0.00839233	0.00778198	0.00228882	-0.00259399	0.0109863	0.00595093	-0.00411987	0.00183105	0.000762939	-0.00335693	-0.00167847	-0.00778198	0.00167847	0.00518799	-0.00854492	0.00686646	0.00762939	-0.00564575	0.00686646	0.00457764	-0.00427246	0.00808716	-0.00198364	-0.00854492
0	-0.0141907	-0.00427246	0.0152588	0.0012207	0.00732422	0.0178528	0.00350952	0.00198364	-0.000457764	-0.0062561	-0.000915527	-0.0149536	-0.00961304	0.0154114	0.00259399	-0.0062561	0.017395	0.00839233	-0.00106812	0.0115967	0.0012207	-0.0038147	-0.0012207	-0.0144958	0.000610352	0.00640869	-0.00991821	0.00717163	0.0151062	-0.00442505	0.0100708	0.0117493	-0.00183105	0.00671387	0.000305176	-0.00396729	0.00930786	-0.00762939	0.0012207	0.0202942	-0.00198364	0.00167847	0.0172424	-0.00579834	-0.00152588	0.0140381	-0.00701904	-0.0012207	0.00686646
0	0.00976562	-0.00671387	-0.00213623	0.0144958	-0.00640869	0.00534058	0.0219727	-0.00137329	0.00839233	0.0138855	-0.00762939	0.00244141	0.00350952	-0.0062561	0.00701904	-0.00228882	-0.00457764	0.0172424	0.00289917	0.000152588	0.022583	0.00701904	0.00244141	0.0088501	-0.0125122	-0.00228882	0.00747681	-0.0123596	0.00137329	0.0152588	-0.00534058	0.0222778	0.0205994	-0.00152588	0.0158691	0.00183105	-0.0115967	0.00900269	-0.00564575	-0.0119019	0.0111389	0.00534058	-0.00762939	0.0216675	0.00869751	0.00335693	0.0152588	-0.00427246	0.00289917
0	-0.000305176	0.00732422	-0.00534058	-0.0115967	0.0141907	0.00717163	-0.00732422	0.0128174	0.00656128	0.0012207	0.0038147	0.000457764	0.00518799	-0.000305176	-0.0144958	0.00213623	0.00518799	-0.012207	0.00305176	0.0115967	-0.00152588	0.0088501	0.0140381	0.00183105	0.00427246	-0.00427246	-0.00701904	0.00518799	-0.00930786	-0.00534058	0.00900269	-0.0038147	0.00289917	0.0184631	-0.00274658	0.00762939	0.0120544	-0.014801	0.00106812	0.0050354	-0.0161743	0.00183105	0.0062561	-0.00549316	0.010376	0.00610352	-0.000762939	0.012207	-0.00320435
0	0.000762939	-0.00961304	-0.00473022	-0.00579834	-0.00305176	0.00915527	-0.00564575	-0.0088501	0.0109863	0.0038147	-0.0012207	0.0105286	-0.00274658	-0.00457764	-0.00259399	-0.00549316	-0.00244141	0.00518799	-0.00305176	0.00244141	0.012207	-0.00350952	0.0038147	0.0126648	-0.00335693	-0.00259399	-0.000152588	-0.00991821	0.000762939	-0.00411987	-0.00778198	0.00900269	-0.00137329	0.00198364	0.0170898	0.00152588	-0.000152588	0.00427246	-0.00427246	0.000610352	-0.000915527	-0.0120544	0.00305176	0.00534058	-0.00854492	0.00671387	0.00747681	-0.00900269	0.0038147
0	0.000305176	0.000305176	-0.00869751	-0.00305176	-0.00335693	-0.0167847	0.00152588	0.0157166	-0.00259399	0.0114441	0.0193787	0.000305176	0.00717163	0.00579834	-0.00747681	-0.000152588	-0.00946045	-0.0115967	0.0114441	-0.00198364	-0.00244141	0.0190735	0.00366211	0.00457764	0.0138855	-0.00259399	0.00213623	-0.0012207	-0.0154114	0.00686646	0.00717163	-0.0102234	0.0154114	0.0137329	-0.0038147	0.0177002	0.00839233	-0.00183105	0.00610352	-0.000457764	-0.00640869	0.0050354	-0.00930786	0.000915527	0.0209045	0.000152588	0.00167847	0.0209045	-0.00427246
0	-0.000457764	-0.0062561	0.015564	-0.00869751	-0.00793457	0.0149536	-0.00686646	0.000915527	0.0172424	-0.00610352	0.00610352	0.0202942	-0.00152588	0.0117493	0.00930786	-0.012207	0.00808716	0.000457764	-0.0119019	0.0112915	-0.000762939	-0.00488281	0.0166321	0.00610352	-0.000610352	0.0160217	0.00976562	0.000457764	0.00595093	-0.00747681	-0.0012207	0.00152588	-0.00549316	0.00183105	0.00778198	0.00411987	0.0146484	0.0143433	-0.00137329	0.0117493	0.00274658	-0.0102234	0.00854492	-0.00534058	-0.00732422	0.00991821	-0.00106812	0.00564575	0.0213623
0	0.00473022	0.00793457	-0.00335693	0.00259399	-0.00305176	-0.00274658	0.00778198	-0.00946045	-0.00564575	0.017395	0.00106812	-0.0062561	0.014801	0.00213623	-0.00335693	0.00457764	0.00442505	0.00473022	-0.0012207	-0.0109863	0.00259399	0.00549316	-0.00732422	0.00854492	0.0111389	-0.00259399	0.0088501	0.0088501	-0.00228882	0.00549316	-0.00976562	-0.00900269	0.00564575	-0.0105286	-0.00244141	0.010376	-0.00595093	0.00701904	0.0157166	0.000305176	0.00976562	0.00915527	-0.0125122	0.0038147	0.00640869	-0.0109863	-0.000915527	0.0038147	0.000762939
0	-0.00976562	0.00854492	0.0117493	-0.00701904	0.00579834	0.00289917	-0.0120544	0.000457764	-0.00350952	-0.00106812	0.00732422	-0.00396729	-0.000610352	0.0135803	0.000610352	-0.00442505	0.00839233	-0.00183105	-0.00915527	-0.000915527	-0.00213623	0.00320435	-0.000305176	-0.00793457	0.00808716	0.0108337	-0.00823975	0.00701904	0.014801	-0.0062561	-0.00534058	0.000762939	-0.00701904	-0.00167847	-0.00289917	-0.00305176	0.00534058	-0.00259399	0.00427246	0.0149536	-0.00167847	-0.000457764	0.00350952	-0.00442505	0	0.00137329	-0.0125122	0.00411987	0.00167847
0	0.0125122	0.0088501	0.00808716	0.0164795	0.00198364	0.00350952	0.00137329	-0.0146484	-0.00198364	0	-0.0193787	0.00534058	0.0192261	-0.00274658	0.0141907	0.0210571	0.000610352	0.00335693	0.00167847	-0.00732422	-0.00106812	-0.00961304	-0.00656128	0.0109863	-0.000152588	0.00274658	0.0192261	0.0062561	0.00106812	0.00961304	-0.00457764	-0.00305176	-0.00305176	-0.0112915	0.00732422	0.00350952	-0.0106812	0.0137329	0.00946045	-0.00366211	0.0141907	0.00473022	-0.00335693	0.00946045	-0.00457764	-0.00289917	0.00762939	-0.00900269	0.00549316
0	-0.00732422	0.0137329	0.00473022	-0.000762939	0.0213623	0.00473022	-0.00488281	0.00854492	-0.00366211	-0.0038147	0.00427246	-0.00930786	0.0062561	0.00686646	-0.00717163	0.015564	0.0166321	-0.00396729	0.0123596	0.00442505	-0.0102234	0.00656128	0.000610352	-0.00854492	0.0088501	-0.00350952	-0.00564575	0.0154114	0.00350952	0.00457764	0.0187683	0.00396729	0.00442505	0.00411987	-0.0109863	0.00167847	0.00335693	-0.0114441	0.00457764	0.0111389	0.000305176	0.0170898	0.0137329	0.00350952	0.0123596	-0.00152588	-0.00427246	0.00747681	-0.00946045
0	0.00457764	-0.0151062	0.00488281	0.0100708	-0.00366211	0.00732422	0.00534058	-0.00534058	0.00244141	-0.00167847	-0.00595093	0.00411987	-0.00823975	-0.0062561	0.0120544	0.0012207	-0.00305176	0.0120544	0.00366211	0.00335693	0.00427246	0	0.00991821	-0.00335693	-0.0151062	0.0050354	0.00137329	-0.0125122	0.00946045	0.00762939	-0.00396729	0.0119019	0.0115967	0	0.00167847	-0.00411987	-0.00640869	0.00244141	-0.00915527	-0.00213623	0.00762939	-0.00137329	0.0109863	0.0178528	0.0012207	0.0112915	0.00823975	-0.0134277	0.00518799
0	-0.0141907	-0.00183105	-0.00335693	0.00244141	-0.000457764	-0.00518799	0.00854492	0.0123596	-0.00396729	0.00564575	0.00442505	-0.0126648	-0.0038147	-0.00350952	-0.00289917	0.0050354	-0.00869751	-0.000915527	0.0140381	0.00228882	-0.000762939	0.00656128	-0.00473022	-0.00686646	-0.00396729	-0.00335693	0.00350952	-0.00350952	-0.00152588	0.00671387	0.0050354	-0.00228882	0.0108337	0.00946045	-0.00747681	0.000915527	-0.00320435	-0.00793457	0.00473022	-0.00488281	-0.0100708	0.014801	-0.00289917	0.000915527	0.0187683	0.000152588	-0.00274658	0.00549316	-0.00488281
0	-0.00411987	-0.0164795	0.00289917	-0.00946045	-0.012207	0.0195312	0.00549316	0.00686646	0.0177002	0.000610352	0.0012207	-0.000457764	-0.00946045	-0.000457764	-0.00839233	-0.0123596	0.00930786	0.0123596	-0.0012207	0.0132751	0.0166321	0.00366211	0.00274658	0.00198364	-0.00595093	-0.00427246	-0.0117493	-0.00244141	0.0143433	-0.00656128	0.00793457	0.0219727	-0.00228882	0.00793457	0.0154114	-0.0102234	0.00167847	-0.00213623	-0.0140381	0.0109863	0.00320435	-0.00915527	0.017395	0.00534058	0.000915527	0.0184631	0.000152588	-0.000457764	0.00778198
0	0.000610352	0.00549316	-0.00915527	0.00152588	0	0	0.0128174	0	0.0038147	0.0184631	-0.000915527	-0.000610352	0.0109863	-0.00442505	-0.00305176	0.00762939	-0.00274658	0.0062561	0.00595093	-0.00427246	0.0172424	0.0114441	-0.00228882	0.0178528	0.00473022	-0.00564575	0.01297	-0.00473022	-0.0038147	0.0137329	-0.00686646	-0.000457764	0.0157166	-0.00411987	0.0050354	0.0196838	-0.0012207	0.00579834	0.00640869	-0.0115967	0.00274658	0.00488281	-0.0108337	0.00671387	0.00793457	-0.00320435	0.0196838	0.0161743	-0.00335693
0	-0.00106812	0.00152588	-0.00259399	-0.00961304	0.00823975	0.00167847	-0.0135803	0.010376	0.0128174	-0.00335693	0.00900269	0.0062561	-0.00289917	0.00244141	-0.00183105	0.00335693	0.00564575	-0.0111389	-0.00183105	0.0149536	-0.0038147	-0.000152588	0.0131226	0.000457764	0.000610352	0.00747681	0.00152588	0.00549316	-0.00473022	-0.0144958	0.00823975	0.00213623	-0.0100708	0.0111389	0.00442505	-0.00427246	0.0132751	0.00823975	0.00137329	0.00488281	-0.00946045	-0.00335693	0.000457764	-0.0106812	-0.00106812	0.00610352	-0.00274658	0.012207	0.0146484
0	0.0175476	-0.00335693	-0.00732422	0.00488281	-0.0135803	-0.0108337	0.0012207	-0.00244141	0.00396729	-0.000152588	-0.00686646	0.0111389	0.00640869	-0.00686646	0.00579834	0.000762939	-0.0126648	-0.00152588	-0.00244141	0.0012207	0.00549316	-0.00335693	-0.0012207	0.0132751	0.000457764	-0.00259399	0.00518799	-0.00320435	-0.000915527	-0.00411987	-0.00411987	0.00488281	-0.000915527	-0.00854492	0.012207	0.010376	-0.00595093	0.0109863	0.00686646	-0.00854492	-0.00183105	-0.00320435	-0.0038147	0.00259399	-0.00930786	-0.00350952	0.00976562	-0.0050354	0.00411987
0	0.00152588	0.0141907	0.00961304	-0.00411987	0.00488281	-0.0108337	-0.0154114	0.00198364	-0.0138855	-0.0126648	0.0158691	0.00823975	0.00686646	0.0158691	-0.000305176	0.00579834	0.000152588	-0.0108337	0.000457764	-0.00610352	-0.0177002	0.0111389	0.0125122	-0.00534058	0.0189209	0.0158691	0.00274658	0.00701904	-0.00366211	-0.00198364	0	-0.0138855	-0.00152588	0.0137329	-0.00198364	0.00274658	0.0204468	0.00152588	0.00183105	0.0137329	-0.00335693	-0.000915527	0	-0.0108337	0.00823975	-0.000305176	-0.00534058	0.0178528	0.00732422
0	0.017395	-0.0062561	0.00976562	0.0166321	-0.00473022	0.00305176	0.00473022	-0.0140381	0.00610352	-0.000305176	-0.000915527	0.0135803	-0.000610352	0.000457764	0.0204468	0.000915527	-0.000610352	0.00869751	-0.00915527	0	0.00564575	-0.00701904	0.00808716	0.00656128	-0.00305176	0.0160217	0.0132751	0.00274658	0.0109863	0.00579834	-0.00305176	0.00732422	-0.00427246	-0.00518799	0.00778198	-0.00930786	-0.00213623	0.0187683	-0.000457764	0.00762939	0.0227356	-0.00106812	0.00320435	0.00366211	-0.0115967	0.00366211	0.00259399	-0.00808716	0.00823975
0	-0.00320435	0.0157166	0.00305176	0.00152588	0.00839233	-0.00457764	-0.000915527	0.000457764	-0.00747681	0.00671387	0.00289917	-0.00900269	0.00823975	0.00854492	-0.00244141	0.00762939	0.00198364	-0.00457764	0.00183105	-0.00457764	0.00137329	0.00610352	-0.0119019	-0.00274658	0.0131226	-0.00595093	0.00228882	0.0157166	-0.00106812	0.00518799	0.00778198	-0.00152588	0.00701904	-0.00595093	-0.00900269	0.0123596	-0.00366211	-0.00961304	0.0123596	0.00183105	-0.0038147	0.0141907	0.0062561	0.00473022	0.00106812	-0.00854492	-0.00213623	0.000915527	-0.012207
0	-0.00686646	0.0112915	0.0119019	-0.00915527	0.00656128	0.0175476	-0.00549316	-0.0038147	0.00488281	-0.0120544	-0.00946045	0.000152588	-0.000610352	0.00259399	-0.000762939	-0.00274658	0.0126648	0.00442505	-0.00671387	0.0119019	0.000305176	-0.0152588	0.00106812	0.00244141	-0.0012207	-0.000915527	-0.00457764	0.000152588	0.0112915	-0.000762939	0.000457764	0.00579834	-0.00717163	-0.00152588	-0.0038147	-0.00442505	0.00671387	-0.00656128	-0.00534058	0.0123596	0.00213623	-0.00335693	0.0161743	0.0050354	-0.00808716	0.000457764	0.00183105	-0.00946045	-0.00396729
0	0.00656128	0.000305176	-0.0149536	0.012207	0.0149536	-0.00289917	0.0140381	0.00823975	-0.00946045	0.00198364	-0.0140381	-0.0111389	0.000305176	-0.0131226	-0.00579834	0.0213623	0.00473022	0.00808716	0.0141907	-0.00320435	0.00778198	-0.00396729	-0.0135803	0.00640869	-0.00976562	-0.0154114	0.0119019	0.00701904	-0.00198364	0.0143433	0.0143433	-0.00137329	-0.000457764	-0.000305176	-0.0062561	-0.00366211	-0.0128174	0.000915527	0.0125122	-0.00671387	0.00564575	0.0205994	-0.000457764	0.00823975	0.00900269	-0.00396729	-0.000457764	-0.00747681	-0.0128174
0	-0.00717163	0.00289917	0.00961304	-0.00839233	0.0167847	0.0138855	-0.00701904	0.0180054	0.0119019	-0.00976562	0.00549316	-0.000915527	-0.00961304	0.00610352	-0.0050354	-0.00106812	0.0157166	-0.0012207	0.00518799	0.019989	-0.00579834	0.00473022	0.00762939	-0.00839233	0.00457764	0.000915527	-0.00579834	0.0123596	0.00396729	-0.00396729	0.0178528	0.00854492	-0.00183105	0.0140381	0.00183105	-0.00137329	0.00915527	-0.00656128	-0.000610352	0.00747681	-0.0120544	0.00854492	0.0163269	-0.00640869	0.0141907	0.0196838	-0.00701904	0.0135803	0
0	0.00778198	-0.0125122	0.00473022	0.0141907	-0.00762939	-0.00320435	0.014801	0.00335693	0.0050354	0.00534058	-0.00137329	-0.00106812	-0.00366211	-0.00808716	0.00900269	-0.00106812	-0.00961304	0.0119019	0.00900269	-0.00106812	0.00579834	-0.000152588	0.000305176	0.0012207	-0.00579834	0.00366211	0.00579834	-0.0126648	0.00259399	0.0160217	-0.00640869	-0.000152588	0.0131226	-0.000610352	0.00213623	0.00518799	0.00244141	0.00762939	-0.0115967	-0.00900269	0.00900269	-0.00396729	-0.00747681	0.0141907	0.00228882	-0.000915527	0.015564	0.00656128	0.000915527
0	-0.0111389	-0.00259399	-0.00518799	-0.00854492	0.00228882	-0.00167847	0.00579834	0.0115967	-0.00854492	0.0038147	0.0189209	-0.00610352	-0.0062561	0.00427246	-0.015564	-0.0119019	-0.00228882	-0.00183105	0.00213623	-0.00259399	0.000457764	0.0117493	0.00198364	-0.00198364	0.00610352	-0.00839233	-0.00579834	0.000762939	-0.00427246	0.00350952	0.00228882	-0.00640869	0.00442505	0.0140381	-0.00228882	-0.00167847	0.00610352	-0.00671387	-0.00350952	-0.00183105	-0.00335693	0.00427246	-0.00274658	-0.00183105	0.0100708	0.00640869	-0.00106812	0.0149536	0.00106812
0	0.0106812	-0.00518799	-0.000305176	-0.00259399	-0.0123596	0.00457764	-0.00198364	-0.0115967	0.0115967	0.00946045	0.00427246	0.0169373	0.00198364	-0.00564575	0.000305176	-0.0135803	-0.0062561	0.00396729	-0.015564	-0.00335693	0.0196838	0.00152588	0.0109863	0.0144958	-0.00549316	0.00442505	0	-0.014801	0.000457764	-0.00488281	-0.0144958	0.0140381	0.00976562	0.00106812	0.0187683	0.00900269	0	0.000305176	-0.00442505	-0.00106812	-0.00366211	-0.0152588	0.00717163	0.00823975	-0.00854492	0.0126648	0.0177002	0	0.00778198
0	0.00457764	0.0166321	-0.00411987	0.00183105	0.00671387	-0.0105286	0.00427246	0.00915527	-0.00152588	0.0158691	0.00961304	-0.00427246	0.0163269	0.00671387	-0.00564575	0.0128174	-0.00427246	-0.0119019	0.0111389	-0.00442505	0.00305176	0.0183105	-0.00350952	0.00778198	0.0163269	-0.0050354	0.00534058	0.00686646	-0.01297	0.00717163	0.00320435	-0.00747681	0.0117493	0.00366211	-0.00152588	0.0189209	0.00808716	0.00183105	0.0115967	-0.000305176	-0.00213623	0.0109863	-0.00473022	-0.00183105	0.00839233	-0.00518799	0.00671387	0.0117493	-0.000762939
0	0.00579834	0.00244141	0.00854492	-0.00289917	-0.00167847	0.00289917	-0.00854492	0.00396729	0.0117493	-0.00656128	0.00320435	0.0167847	0.00274658	0.00457764	0.00610352	-0.0062561	0.00350952	-0.00595093	-0.00823975	0.00961304	-0.00564575	-0.00686646	0.0137329	0.00411987	-0.00106812	0.00778198	0.0038147	-0.000305176	0.000457764	-0.00640869	0.00335693	-0.00137329	-0.0134277	0.00671387	0.010376	-0.00549316	0.00778198	0.0123596	-0.000915527	0.00442505	0.00320435	-0.000762939	0.0050354	-0.00854492	-0.0050354	0.0117493	-0.00610352	-0.00640869	0.0149536
0	0.0177002	0.00366211	-0.00839233	0.0138855	0.00320435	-0.0137329	0.00259399	-0.00762939	-0.00823975	-0.00183105	-0.00411987	0.0140381	0.00747681	-0.0088501	0.0125122	0.010376	-0.00961304	-0.000305176	-0.000457764	-0.0114441	-0.00701904	-0.00869751	0.00137329	0.0106812	-0.00900269	-0.000610352	0.0209045	-0.00518799	-0.00778198	0.0126648	-0.00534058	-0.0123596	0.0038147	0.0012207	-0.000915527	0.000610352	-0.00656128	0.00732422	0.015564	-0.00839233	0.0062561	0.0100708	-0.0154114	-0.00427246	0.00457764	-0.00473022	0.000915527	-0.00289917	-0.00183105
0	-0.00747681	0.00442505	0.0158691	0.00534058	0.00762939	0.0088501	-0.00427246	0.000915527	-0.00579834	-0.01297	0.00411987	-0.00274658	-0.0119019	0.015564	0.012207	0.00579834	0.0177002	-0.000152588	-0.00823975	0.00152588	-0.0161743	-0.0088501	0.000610352	-0.0167847	0.000610352	0.020752	0.0050354	0.0112915	0.0137329	-0.000457764	0.00198364	-0.0114441	-0.00793457	0.00213623	-0.0125122	-0.00900269	0.0190735	0.00579834	0.00228882	0.0219727	0.00961304	0.00289917	0.00274658	-0.00762939	-0.00167847	-0.00579834	-0.0161743	0.00762939	0.00854492
0	0.0117493	0.00442505	0.00869751	0.020752	0.00335693	0.00289917	0.0163269	-0.00198364	0.000610352	0.00198364	-0.00976562	0.00518799	0.0050354	-0.00579834	0.019989	0.00915527	-0.00350952	0.0161743	0.00488281	-0.00717163	0.00686646	-0.00595093	-0.00915527	0.00747681	-0.00335693	0.0050354	0.0126648	-0.00579834	0.012207	0.0146484	-0.00762939	0.00686646	0.00259399	-0.00991821	0.00656128	-0.0012207	-0.00595093	0.0132751	-0.000610352	-0.00366211	0.0183105	0.00473022	0.00335693	0.01297	-0.00717163	0.00228882	0.00976562	-0.0161743	0.00198364
0	-0.00137329	0.0175476	0.0100708	-0.00259399	0.0161743	0.0102234	0.00137329	0.00778198	-0.00411987	-0.00183105	0.000915527	-0.00839233	0.0088501	0.0106812	-0.00701904	0.00320435	0.00823975	0.00152588	0.0088501	0.000457764	-0.00534058	0.00564575	-0.0062561	-0.00656128	0.0106812	-0.00686646	-0.00900269	0.0105286	0.000457764	-0.00213623	0.00534058	-0.00183105	0.0012207	0.00320435	-0.0062561	0.00534058	-0.00213623	-0.0131226	0.00915527	0.00823975	-0.00823975	0.00717163	0.00991821	-0.00259399	0.00656128	0.00350952	0.000762939	0.00350952	-0.01297
0	-0.00213623	-0.0141907	0.00656128	0.00534058	0.00137329	0.0169373	0.00289917	-0.00305176	0.0106812	0.000152588	-0.00930786	-0.000610352	-0.00595093	-0.00778198	0.00198364	-0.00167847	0.00930786	0.00976562	-0.0062561	0.0111389	0.0125122	-0.00991821	-0.00396729	0	-0.0166321	-0.00335693	-0.000610352	-0.00259399	0.00579834	-0.0062561	0.000152588	0.012207	0.00137329	-0.00442505	0.0050354	-0.00427246	-0.00839233	-0.0050354	-0.000610352	0.00427246	-0.00411987	-0.000915527	0.0111389	0.00442505	-0.00213623	0.00747681	-0.000610352	-0.00961304	0.000610352
0	-0.00762939	0.000152588	-0.00854492	0.00305176	0.00579834	-0.00564575	0.00366211	0.0109863	0.00640869	0.0106812	0.00473022	-0.00518799	0.000610352	-0.0138855	-0.0112915	0.0112915	-0.0100708	-0.00976562	0.0177002	0.00671387	0.00442505	0.0170898	-0.00259399	-0.00488281	0.000305176	-0.0112915	-0.0050354	-0.00289917	-0.00900269	0.00518799	0.0143433	0.00457764	0.0123596	0.0102234	-0.00259399	0.00106812	-0.00869751	-0.00640869	0.00488281	-0.0123596	-0.0088501	0.0212097	0.00106812	0.00396729	0.0227356	0.00427246	0.000915527	0.00595093	-0.00946045
0	-0.000305176	-0.00137329	0.0088501	-0.00518799	-0.00305176	0.014801	-0.000305176	0.0138855	0.0204468	-0.00534058	0.00991821	0.0117493	-0.00671387	0.00595093	0.0038147	-0.0109863	0.00732422	0.000915527	0.000915527	0.0204468	0.00137329	-0.0012207	0.0218201	-0.00152588	-0.00686646	0.0170898	-0.00732422	-0.00915527	0.010376	-0.00320435	0.00808716	0.0164795	-0.00457764	0.0160217	0.0140381	-0.00747681	0.00900269	0.00335693	-0.00747681	0.00640869	0.00274658	-0.00305176	0.010376	0.000305176	0.00610352	0.0189209	0.00152588	0.00457764	0.014801
0	0.00579834	-0.0115967	-0.00930786	0.0131226	-0.00457764	-0.00396729	0.0250244	0.00534058	-0.00244141	0.0166321	0.00534058	0.00335693	0.00518799	-0.00259399	0.00320435	-0.00213623	-0.00930786	0.0109863	0.00274658	-0.0128174	0.0115967	0.01297	-0.00549316	0.00961304	0.00549316	-0.0038147	0.00549316	-0.00747681	-0.00427246	0.0115967	-0.00915527	-0.00350952	0.018158	0	-0.000915527	0.0117493	-0.00335693	0.00259399	0.00289917	-0.0062561	0.0038147	-0.000610352	-0.0115967	0.00518799	0.0108337	-0.00793457	0.00335693	0.0154114	0.00183105
0	-0.0106812	-0.000915527	0.000457764	-0.00946045	-0.00152588	0.00167847	-0.00610352	0.00701904	0.00396729	0.00396729	0.0192261	-0.00152588	-0.00717163	0.0134277	-0.00167847	-0.010376	0	-0.00839233	-0.00411987	-0.000305176	-0.00518799	0.0131226	0.00762939	-0.0112915	0.0172424	0.00747681	-0.0126648	0.0012207	-0.00442505	-0.0126648	-0.0038147	-0.0062561	0.00274658	0.0062561	-0.00854492	0.00488281	0.0119019	-0.00244141	0.000152588	0.00183105	-0.00564575	-0.00274658	-0.0062561	0.000915527	0.0126648	-0.00427246	-0.0112915	0.0140381	0.00808716
0	0.00732422	0.00686646	0.000762939	0.00396729	-0.00839233	-0.0038147	0.000915527	-0.0144958	0.00564575	0.0115967	-0.00564575	0.00900269	0.014801	0.00762939	0.00823975	0.00305176	-0.00259399	-0.00411987	-0.0119019	-0.0050354	0.0088501	-0.00808716	-0.00183105	0.0143433	0.00732422	0.0088501	0.0134277	-0.00427246	-0.0038147	-0.00610352	-0.018158	-0.00289917	-0.00274658	-0.0154114	0.0102234	0.0190735	0.00137329	0.0180054	0.0108337	-0.00305176	0.00366211	-0.00686646	-0.00640869	0.00350952	-0.0134277	-0.00396729	0.020752	0.00534058	0.00427246
0	-0.00732422	0.0157166	0.00488281	-0.00457764	0.0111389	-0.00259399	0.00289917	0.00915527	-0.00534058	0.00320435	0.015564	-0.00183105	0.01297	0.0209045	-0.000762939	0.00518799	0.0114441	-0.00198364	-0.000610352	0.000457764	-0.00167847	0.00457764	-0.0012207	0.00137329	0.0201416	-0.000305176	0.0012207	0.0215149	-0.00244141	-0.00457764	0.00961304	-0.00839233	-0.00366211	0.00701904	-0.00473022	0.00778198	0.00717163	0	0.0151062	0.00320435	-0.00411987	0.00869751	-0.0062561	-0.00671387	0.010376	-0.000915527	-0.00274658	0.0170898	-0.00457764
0	0.0131226	-0.00244141	0.00778198	0.00610352	-0.00213623	0.00595093	-0.00350952	-0.00534058	0.00839233	-0.00274658	0.00335693	0.019989	0.00656128	0.00366211	0.0140381	0.00213623	0.0109863	0.00183105	-0.0115967	0.00686646	-0.00213623	-0.0111389	0.0144958	0.000915527	-0.01297	0.0143433	0.00717163	-0.00167847	0.0111389	0.00259399	-0.00305176	-0.00106812	-0.00656128	0.000152588	0.00808716	-0.00915527	-0.00228882	0.010376	0.00213623	0.00366211	0.00442505	-0.00518799	0.00259399	0.00213623	-0.00732422	0.0062561	-0.000915527	-0.00961304	0.0106812
0	-0.00152588	0.00946045	-0.00350952	0.0114441	0.00518799	-0.0105286	0.00335693	0.00152588	-0.0111389	0.00152588	-0.00411987	-0.00717163	0.00915527	-0.00198364	0.00839233	0.0175476	-0.00564575	0.000762939	0.0198364	-0.00762939	-0.0106812	0.00366211	-0.0117493	-0.010376	0.00335693	0.000152588	0.0137329	0.000152588	-0.00930786	0.0161743	0.00747681	-0.0112915	0.00244141	-0.00320435	-0.0236511	-0.00396729	0.0012207	-0.00396729	0.00244141	-0.000457764	0.00717163	0.00869751	-0.00167847	0.00183105	0.0012207	-0.00656128	-0.00305176	-0.00717163	-0.000305176
0	-0.00564575	-0.00900269	0.01297	-0.000305176	-0.00747681	0.0114441	0.00305176	-0.000152588	0.00320435	-0.00991821	-0.00137329	0.00106812	-0.0117493	0.0050354	0.0100708	-0.00808716	0.00732422	0.017395	0.00106812	0.0105286	0.00839233	-0.00961304	-0.000762939	-0.00900269	-0.0062561	0.00900269	-0.0132751	-0.00396729	0.0157166	0.00137329	0.00839233	0.0131226	-0.00534058	-0.000915527	-0.00671387	-0.0138855	0.000457764	-0.00488281	-0.0126648	0.0128174	0.00991821	0.000915527	0.0161743	0.00549316	0.00198364	0.0038147	-0.00839233	-0.00213623	-0.00137329
0	0.00991821	0.0050354	-0.00564575	0.0132751	0.00656128	0.000152588	0.0178528	0.00228882	-0.00198364	0.0100708	-0.00442505	-0.00198364	0.00549316	-0.00732422	0.00656128	0.0131226	-0.00320435	0.0213623	0.018158	-0.00762939	0.00961304	0.00946045	-0.00869751	0.00534058	-0.00564575	-0.00579834	0.0126648	-0.00244141	0.00579834	0.0215149	-0.00274658	0.00244141	0.0184631	0.00106812	-0.00289917	0.00762939	-0.0088501	-0.00244141	0.00457764	-0.00228882	0.0111389	0.00854492	-0.00473022	0.0167847	0.00869751	-0.0109863	0.0132751	0.00305176	-0.00976562
0	-0.0102234	0.00366211	0.00976562	-0.00320435	0.0135803	0.0134277	-0.00228882	0.00671387	0.00488281	-0.000610352	0.00274658	-0.00991821	-0.00152588	0.00869751	-0.00900269	0.0062561	0.0222778	0.000915527	0.00442505	0.0170898	0.00152588	0.00686646	0.00396729	-0.00961304	0.00411987	-0.00442505	-0.00915527	0.0119019	0.00488281	-0.00915527	0.0128174	0.00854492	-0.00427246	0.00915527	0.000762939	-0.00320435	0.00289917	-0.0111389	0.000610352	0.00900269	-0.0100708	0.000915527	0.0161743	0.000305176	0.00152588	0.0108337	0.000762939	0.00274658	-0.000762939
0	0.00808716	-0.00473022	-0.00411987	0.00808716	-0.00793457	0.00518799	0.0100708	-0.00350952	0.0132751	0.00732422	-0.00900269	0.00106812	-0.00213623	-0.00686646	0.000457764	-0.00595093	-0.00473022	0.00686646	-0.000305176	0.00900269	0.0186157	-0.00457764	-0.00152588	0.0137329	-0.00717163	-0.00747681	0.00198364	-0.0123596	-0.00457764	-0.00320435	0.00167847	0.0161743	0.00183105	-0.00488281	0.0151062	0.000762939	-0.00900269	0.00274658	-0.0088501	-0.0135803	-0.000305176	-0.0038147	0.000610352	0.00900269	-0.00244141	0.0038147	0.0115967	-0.00350952	0.00137329
0	0.000305176	0.00167847	-0.00335693	-0.0062561	0.00549316	-0.00335693	-0.00350952	0.010376	-0.00152588	-0.00274658	0.00976562	-0.00274658	0.00244141	0.00442505	-0.0132751	-0.00259399	0.00244141	-0.015564	0.00930786	0.0125122	-0.00823975	0.0109863	0.0117493	0.00778198	0.0108337	-0.00183105	-0.00457764	0.00106812	-0.01297	-0.00473022	0.00640869	-0.0119019	0.000762939	0.0205994	0.00671387	0.00915527	0.00991821	-0.00671387	-0.0012207	-0.00656128	-0.0144958	0.00152588	-0.00457764	-0.0126648	0.0125122	0.0126648	0.00473022	0.0157166	0.00320435
0	0.0125122	-0.00823975	0.00274658	0.00869751	-0.00946045	0.012207	0.0062561	-0.00976562	0.0178528	0.00549316	-0.00427246	0.0192261	-0.00213623	-0.00274658	0.0111389	-0.00656128	-0.00228882	0.0117493	-0.00549316	0.00366211	0.0134277	0.00289917	0.0154114	0.0172424	-0.0012207	0.0106812	0.00366211	-0.00183105	0.00427246	-0.00549316	-0.00549316	0.00961304	-0.00579834	0.00335693	0.0213623	-0.00213623	0.00839233	0.0160217	-0.00274658	0.000457764	0.00549316	-0.0125122	0.00320435	0.00289917	-0.00396729	0.0134277	0.00488281	-0.00564575	0.0183105
0	0.00411987	0.00793457	-0.00976562	0.00915527	0.00610352	-0.0154114	0.0131226	0.0062561	-0.00686646	0.0167847	0.00900269	0.000457764	0.0102234	0.00183105	-0.00549316	0.00183105	-0.00762939	-0.00366211	0.00595093	-0.0038147	0.00732422	0.0184631	-0.0012207	0.00610352	0.017395	0.00106812	0.00640869	0.00488281	-0.00762939	0.00274658	-0.00411987	-0.00442505	0.0143433	-0.00167847	-0.00656128	0.0128174	0.00427246	0.00366211	0.0111389	-0.00350952	-0.00198364	0.000152588	-0.00930786	0.00427246	0.00213623	-0.012207	0.0050354	0.00839233	-0.00396729
0	0.00305176	0.00671387	0.0120544	-0.00869751	-0.00228882	0.00442505	-0.0106812	-0.00137329	0.00900269	-0.00717163	0.00396729	0.00915527	-0.000915527	0.0100708	0.00152588	-0.0132751	0.00305176	-0.000305176	-0.0100708	0.0012207	-0.00488281	-0.0050354	0.00946045	0.000610352	0.0146484	0.0151062	-0.00701904	0.00259399	0.012207	-0.00717163	-0.00473022	0.00137329	-0.00808716	-0.00198364	-0.00396729	0.00427246	0.0120544	-0.00701904	-0.00320435	0.0221252	0	-0.0132751	0.00854492	-0.00808716	-0.0154114	0.00152588	-0.00259399	0.00183105	0.00488281
0	0.0102234	0.0050354	-0.00549316	0.0062561	0.00396729	-0.000305176	0.00518799	-0.00534058	-0.00396729	0.00473022	-0.010376	0.00152588	0.012207	-0.00717163	0	0.0134277	-0.000915527	0.00473022	0.0012207	-0.0132751	0.00228882	-0.00289917	-0.0132751	0.0108337	0.00732422	-0.0088501	0.0108337	0.0138855	0.00213623	0.0102234	0.00366211	-0.0088501	-0.00137329	-0.0128174	-0.00335693	0.0088501	-0.0088501	0.00442505	0.0184631	0.00167847	0.0109863	0.010376	-0.00793457	-0.00152588	-0.00823975	-0.0151062	0.000915527	-0.0088501	-0.00854492
0	-0.0062561	0.00534058	0.0119019	-0.00717163	0.0050354	0.00976562	-0.00839233	0.00640869	0.0050354	-0.00305176	0.0132751	0.00396729	0.00198364	0.0105286	-0.000610352	0.00534058	0.0143433	-0.00442505	0.00167847	0.00747681	-0.0088501	0.00396729	0.010376	-0.00869751	0.0106812	0.0161743	-0.000915527	0.0202942	0.0144958	-0.00442505	0.0151062	0.0050354	-0.00656128	0.00656128	-0.00701904	-0.00305176	0.0111389	-0.00717163	0.00946045	0.0212097	-0.00961304	0.0102234	0.0184631	-0.0111389	0.00305176	0.00427246	-0.0160217	0.00671387	0.00411987
0	0.0146484	0.000305176	0.00717163	0.0187683	-0.00228882	0.00610352	0.00762939	-0.00228882	0.00930786	-0.00228882	-0.014801	0.0134277	0.00320435	-0.00457764	0.0204468	0.00839233	-0.00137329	0.0117493	-0.00244141	0.00183105	0.00732422	-0.0117493	0.000457764	0.010376	-0.00610352	0.00946045	0.0172424	-0.0012207	0.00915527	0.0138855	0.00213623	0.00839233	-0.00289917	-0.00335693	0.00686646	-0.00701904	-0.00579834	0.0163269	-0.000610352	-0.00640869	0.0140381	0.00610352	0.000762939	0.00793457	-0.00564575	-0.00305176	0.00335693	-0.0115967	0.00350952
0	-0.0138855	0.0088501	0.0050354	-0.00518799	0.0151062	0.00183105	0.00152588	0.00930786	-0.00976562	-0.00411987	0.00473022	-0.0119019	-0.00183105	0.00854492	-0.00473022	0.00793457	0.00900269	-0.00106812	0.0115967	0.00274658	-0.00869751	0.00274658	-0.00320435	-0.00762939	0.00152588	-0.00732422	-0.00183105	0.00915527	0.000610352	0.0112915	0.0132751	-0.00778198	0.00137329	0.00900269	-0.00778198	-0.00289917	0.000457764	-0.0100708	-0.00198364	-0.00305176	0.00518799	0.0167847	-0.00213623	-0.00244141	0.0167847	-0.00411987	-0.0126648	0.00564575	-0.0105286
0	0.00106812	-0.012207	0.00656128	0.00411987	-0.00701904	0.0138855	0.00442505	-0.00640869	0.00518799	0.00289917	-0.00106812	0.000915527	-0.00701904	-0.00732422	0.00152588	-0.00671387	0.00350952	0.00778198	-0.00183105	0.0012207	0.00564575	0.00305176	0.00823975	-0.00305176	-0.00900269	0.00442505	-0.00549316	-0.00778198	0.0126648	0.00198364	-0.00442505	0.014801	0.0062561	0.00106812	0.0111389	-0.00915527	-0.00854492	0.000152588	-0.0157166	-0.00137329	0.00869751	-0.0126648	0.00579834	0.0169373	0.00228882	0.0123596	0.00656128	-0.00869751	0
0	0.00595093	0.00778198	-0.0137329	0.00976562	0.010376	-0.00579834	0.00549316	0.00595093	-0.00167847	0.00778198	0.00518799	-0.0050354	0.00976562	0.000457764	-0.00320435	0.0132751	-0.00137329	-0.00473022	0.0154114	-0.00610352	-0.000152588	0.0186157	-0.00717163	-0.00152588	0.00747681	-0.00747681	0.00213623	0.00244141	-0.00854492	0.0140381	0.00808716	0.00305176	0.0218201	0.00366211	-0.00137329	0.014801	0.000305176	-0.00656128	0.00869751	-0.00366211	-0.00701904	0.0102234	-0.00305176	0.00778198	0.0163269	-0.00106812	0.0141907	0.0109863	-0.00976562
0	-0.00701904	-0.0062561	0.00595093	-0.00747681	-0.00320435	0.0126648	-0.00198364	0.00778198	0.0166321	-0.00289917	0.00839233	0.00747681	-0.00823975	0.00869751	0.00167847	-0.0134277	0.0144958	0.00183105	-0.00488281	0.0230408	0.00534058	-0.00411987	0.00869751	0.00198364	-0.00213623	-0.00152588	-0.010376	0.00549316	0.00396729	-0.00320435	0.0141907	0.0131226	-0.000915527	0.0120544	0.0146484	0.000152588	0.00747681	0.000610352	-0.00808716	0.000152588	-0.00671387	0.000305176	0.0154114	-0.00900269	-0.000152588	0.0161743	-0.00106812	0.00747681	0.0111389
0	0.00915527	0.00198364	-0.0146484	0.00671387	0.00137329	-0.0114441	0.00457764	0	0	0.00930786	-0.00244141	0.00747681	0.0112915	-0.0144958	0.000610352	0.00534058	-0.0108337	0.00137329	0.00640869	-0.00762939	0.00396729	0.00442505	0.00289917	0.0144958	-0.00274658	-0.00793457	0.00778198	-0.00518799	-0.0111389	0.00656128	-0.00701904	-0.00366211	0.00564575	-0.000762939	0.012207	0.012207	-0.00793457	0.00701904	0.00747681	-0.0106812	-0.00244141	-0.00228882	-0.00839233	0.0012207	-0.00579834	0.00778198	0.0140381	-0.00518799	0.00137329
0	-0.0050354	0.00640869	0.000305176	-0.00839233	0.00595093	0	-0.0135803	0.00793457	0.000915527	-0.00808716	0.00915527	0.00488281	-0.00457764	0.00366211	0.00198364	0.00152588	0.00366211	-0.0109863	-0.00244141	0.00411987	-0.0111389	0.00488281	0.0128174	-0.00579834	0	0.0140381	-0.000152588	0.00488281	0.000610352	-0.00823975	0	-0.00564575	-0.00610352	0.0115967	-0.00106812	-0.00259399	0.0164795	0.0109863	0.00518799	0.00946045	-0.0050354	-0.00137329	-0.00473022	-0.0157166	0.00228882	0.00595093	-0.0115967	0.00534058	0.0167847
0	0.0160217	-0.000915527	0.000457764	0.00854492	-0.00747681	-0.00244141	0.00640869	-0.0111389	0.00930786	0.0138855	-0.00610352	0.00701904	0.00930786	-0.00473022	0.00915527	0.00610352	-0.00259399	0.00854492	0	0.00183105	0.0163269	-0.00534058	0.00274658	0.014801	-0.00549316	0.00274658	0.0170898	-0.00549316	0.00167847	0.00762939	-0.00137329	0.00595093	0.00167847	-0.000915527	0.0152588	0.00396729	0	0.0271606	-0.00289917	-0.00946045	0.0238037	-0.00198364	-0.0108337	0.0100708	-0.0112915	-0.00167847	0.00930786	-0.00610352	0.0160217
0	0.00274658	0.0219727	0.00991821	0.00183105	0.00610352	-0.00976562	-0.000610352	0.00244141	-0.00900269	0.000305176	0.0106812	-0.00213623	0.00915527	0.0137329	0.00259399	0.010376	0.0050354	-0.00427246	0.00930786	-0.00564575	-0.00991821	0.0138855	0.00106812	-0.000762939	0.0218201	0.00152588	-0.00106812	0.014801	-0.00579834	0.00259399	0.00213623	-0.01297	0.0105286	0.0038147	-0.00717163	0.0210571	0.0114441	-0.00564575	0.0152588	0.00854492	-0.00350952	0.012207	-0.00152588	-0.00793457	0.00610352	-0.00518799	-0.00213623	0.0151062	-0.00152588
0	0.00579834	0.000457764	0.017395	0.0126648	0.00549316	0.00823975	-0.00289917	-0.00961304	0.000915527	-0.00946045	-0.00732422	0.00656128	-0.00259399	0.00335693	0.00854492	-0.000457764	0.00839233	0.00839233	-0.0132751	0.00610352	0.00350952	-0.0158691	0.00320435	0.00610352	-0.0112915	0.00915527	0.0062561	0.00183105	0.0163269	-0.00427246	-0.00518799	0.00442505	-0.0111389	-0.00564575	0.00488281	-0.00991821	-0.00183105	0.0109863	-0.000915527	0.0144958	0.0109863	-0.00686646	0.00854492	0.00717163	-0.0123596	-0.000762939	-0.00595093	-0.0132751	-0.00106812
0	0.00198364	0.00747681	-0.000152588	0.0109863	0.0152588	-0.00335693	0.000457764	0.000457764	-0.00534058	0.00213623	-0.00244141	-0.0126648	0.00671387	-0.00411987	-0.00274658	0.0175476	-0.00320435	-0.00152588	0.0120544	-0.00335693	0.000762939	0.00411987	-0.0119019	0	0.000762939	-0.0102234	0.00778198	0.00564575	-0.00869751	0.00396729	0.00610352	-0.00198364	0.00442505	-0.00473022	-0.00854492	0.00366211	-0.00747681	-0.00640869	0.0140381	0.000610352	0.00427246	0.0161743	0.00640869	0.00579834	0.00549316	-0.0088501	0.000762939	-0.0050354	-0.0163269
0	0.00137329	-0.00411987	0.0175476	0.00640869	0.00274658	0.0169373	0.00320435	0.00808716	0.00396729	-0.00991821	0.010376	0.00350952	-0.0169373	0.0172424	0.0102234	-0.00946045	0.0135803	0.00564575	-0.00442505	0.00808716	0.000305176	-0.000762939	0.0100708	-0.00396729	0.00213623	0.0125122	-0.00549316	0.00244141	0.0183105	-0.00106812	0.00686646	0.015564	-0.00732422	0.00244141	0.0062561	-0.00915527	0.0038147	0.0038147	-0.00549316	0.0123596	0.00564575	0.00595093	0.0228882	0.0012207	-0.00274658	0.0131226	-0.00320435	-0.00350952	0.00274658
0	0.00686646	-0.00762939	-0.0038147	0.0169373	-0.0012207	0.00808716	0.0286865	0.000915527	0.00274658	0.0126648	-0.0100708	-0.0012207	0.00717163	-0.0123596	0.00411987	0.0141907	-0.00579834	0.01297	0.0164795	-0.00320435	0.00717163	0.00442505	-0.00793457	0.0088501	-0.00350952	-0.00701904	0.0135803	-0.00259399	0.00396729	0.0210571	0.000152588	0.00350952	0.010376	-0.00274658	0.00320435	-0.00183105	-0.0108337	0.0105286	0.00259399	-0.00762939	0.0172424	0.0146484	-0.0012207	0.00991821	0.0105286	0.0038147	0.00259399	-0.00549316	-0.00274658
0	-0.0143433	0	-0.00320435	-0.0115967	0.0050354	0.00518799	0.00305176	0.0160217	0.0137329	0.000457764	0.0100708	-0.00198364	-0.0108337	0.00473022	-0.00762939	-0.00473022	0.00564575	-0.00396729	0.00579834	0.01297	-0.00396729	0.0112915	0.00656128	-0.0125122	0.00289917	0.00183105	-0.010376	0.00152588	-0.000305176	-0.000915527	0.0102234	-0.00198364	0.00534058	0.0154114	-0.00823975	-0.00320435	0.010376	-0.00869751	-0.00457764	0.00427246	-0.00793457	0.00106812	0.0088501	-0.00244141	0.0167847	0.0062561	-0.00610352	0.00793457	0.00274658
0	0.0012207	-0.00457764	-0.00549316	0.00534058	-0.00778198	-0.000457764	0.0105286	-0.00320435	0.0109863	0.0114441	-0.00152588	0.00259399	-0.00167847	-0.00320435	0.00350952	-0.00839233	-0.00915527	0.00854492	-0.0062561	-0.00320435	0.0119019	-0.00152588	-0.00183105	0.00717163	-0.00213623	0.00213623	0.00335693	-0.0132751	0.000305176	0.00167847	-0.0172424	0.00808716	0.00915527	-0.012207	0.00671387	0.00839233	-0.000152588	0.00793457	-0.00595093	-0.0100708	0.00564575	-0.00762939	0.000457764	0.0123596	-0.00228882	0.00473022	0.0143433	0.00534058	0.00656128
0	-0.00701904	-0.00152588	-0.00823975	-0.00488281	0.00869751	-0.00701904	0.000305176	0.0238037	-0.000457764	0.00350952	0.0178528	-0.00106812	0.00259399	0.00427246	-0.00808716	0.0038147	0.000610352	-0.0134277	0.01297	0.00793457	-0.00869751	0.0149536	0.00366211	-0.00579834	0.0158691	-0.00305176	-0.00366211	0.0120544	-0.00793457	0.00198364	0.0164795	-0.00671387	0.0038147	0.0190735	-0.00427246	0.00457764	0.01297	-0.00259399	0.000305176	-0.00213623	-0.00213623	0.00961304	-0.000610352	-0.00274658	0.0154114	0.00823975	0.00518799	0.0212097	0.00396729
0	0.0161743	-0.00335693	0.0050354	-0.000762939	-0.0111389	0.00793457	-0.00213623	-0.00579834	0.0154114	0.0050354	0.0100708	0.0245667	-0.000457764	0.00488281	0.00976562	-0.0108337	0.00274658	0.00152588	-0.0154114	0.00732422	0.00701904	0.000457764	0.0160217	0.00930786	0.00183105	0.00701904	-0.00213623	0.00198364	0.00671387	-0.00717163	-0.00289917	0.0109863	-0.00152588	0.00396729	0.0196838	0.00152588	0.00671387	0.00732422	-0.00305176	0.0038147	-0.00167847	-0.00671387	0.00823975	0.0038147	-0.00274658	0.0202942	0.00976562	-0.00152588	0.0135803
0	0.0012207	0.0140381	0.00350952	0.000915527	-0.0012207	-0.0135803	0.00396729	0.000457764	-0.0144958	0.00854492	0.00717163	0.0012207	0.0157166	0.0105286	0.0012207	0.00854492	-0.00900269	-0.00549316	0.00442505	-0.0119019	-0.00320435	0.00518799	0	0.00686646	0.00915527	-0.00198364	0.012207	0.00534058	-0.0151062	0.00778198	0.00335693	-0.0160217	0.00671387	0.0038147	-0.00930786	0.00701904	0.00289917	0.00640869	0.00808716	-0.00854492	-0.00259399	0.00701904	-0.01297	-0.00411987	0.00808716	-0.00930786	0.00427246	0.00961304	0.00350952
0	-0.00320435	-0.00335693	0.0219727	-0.000762939	-0.0112915	0.00259399	-0.0050354	-0.00534058	-0.000762939	-0.00534058	0.00350952	0.0038147	-0.000610352	0.0143433	0.00946045	-0.00610352	0.00289917	0.00198364	-0.00442505	0.00457764	-0.00579834	-0.0125122	0.00839233	-0.00274658	0.000610352	0.0154114	0.00167847	-0.000152588	0.0062561	0.00106812	0.0038147	-0.00213623	-0.0102234	0.00640869	-0.00320435	-0.00808716	0.0146484	0.00167847	-0.00900269	0.00991821	0.0012207	-0.00137329	0.00289917	-0.00823975	-0.00900269	0.00396729	-0.0062561	-0.00244141	0.0123596
0	0.0157166	0.0137329	-0.00564575	0.0062561	0.00335693	-0.00610352	-0.0012207	-0.00610352	-0.00320435	0.00732422	-0.00366211	0.00244141	0.0164795	0.000305176	0.00473022	0.0160217	-0.0038147	0.00274658	0.00518799	-0.0125122	0.00747681	0.0050354	-0.0109863	0.0149536	0.00778198	-0.00473022	0.0123596	0.00183105	0.00198364	0.00930786	-0.00335693	0.00274658	0.0106812	-0.00839233	0.00396729	0.0109863	-0.00686646	0.0102234	0.0102234	-0.00198364	0.0140381	0.00900269	-0.00488281	0.0102234	-0.00350952	-0.00289917	0.0115967	-0.00457764	-0.00259399
0	-0.00442505	0.0105286	0.0105286	0.000152588	0.0120544	0.0135803	-0.00534058	0.0100708	-0.00335693	-0.0100708	0.00991821	-0.00793457	-0.00411987	0.0186157	-0.00137329	0.00823975	0.0222778	-0.00167847	0.00350952	0.0062561	-0.0100708	0.00686646	0.00213623	-0.0138855	0.00640869	0.00762939	-0.000152588	0.0157166	0.0117493	0.00518799	0.0109863	-0.0038147	-0.0012207	0.00976562	-0.0112915	-0.00198364	0.0157166	-0.00747681	0.00717163	0.0196838	-0.00213623	0.00549316	0.00930786	-0.00305176	0.00411987	-0.00305176	-0.00686646	0.00900269	-0.00106812
0	0.0114441	-0.00793457	0.00244141	0.0158691	-0.00228882	0.00228882	0.0126648	0.00366211	-0.000762939	-0.00442505	-0.0117493	0.00396729	-0.00595093	-0.0100708	0.0152588	0.00457764	0.00167847	0.0221252	0.00305176	-0.000915527	0.0100708	-0.0088501	-0.00717163	0.00457764	-0.00808716	-0.000610352	0.00549316	-0.00411987	0.00900269	0.00869751	-0.00244141	0.0112915	-0.000305176	-0.0100708	0.00610352	-0.0050354	-0.00732422	0.00534058	-0.00106812	-0.00213623	0.0117493	-0.0012207	0.00488281	0.0112915	-0.00747681	-0.00350952	0.00488281	-0.00701904	-0.00396729
0	-0.000610352	0.00610352	-0.0062561	-0.000762939	0.01297	-0.00305176	0.00152588	0.0138855	-0.00457764	-0.00640869	-0.00198364	-0.00640869	0.00213623	-0.00106812	-0.0105286	0.0100708	0.00473022	-0.00488281	0.0166321	0.00610352	-0.00244141	0.00427246	-0.000915527	-0.00289917	0.00610352	-0.00991821	-0.0062561	0.00457764	-0.00778198	0.00366211	0.0100708	-0.00259399	0.00152588	0.00793457	-0.00259399	0.00366211	0.000457764	-0.0125122	0.00320435	0.000762939	-0.010376	0.0105286	0.00320435	-0.00595093	0.00839233	0.00518799	0.00274658	0.00167847	-0.0112915
0	-0.00808716	-0.00900269	0.0157166	0.00656128	-0.00320435	0.022583	0.0111389	-0.00259399	0.0114441	0.000915527	-0.00320435	-0.000152588	-0.0108337	-0.000762939	0.010376	-0.00701904	0.00656128	0.0160217	0.000457764	0.0088501	0.0119019	-0.00137329	0.00335693	-0.00274658	-0.00793457	0.00900269	-0.00152588	-0.00854492	0.0204468	0.00732422	-0.0108337	0.0172424	0.00350952	-0.00259399	0.0119019	-0.00488281	0.000762939	0.0112915	-0.0138855	0.00961304	0.0135803	-0.0100708	0.0117493	0.00778198	-0.00717163	0.0167847	0.00732422	-0.00579834	0.0105286
0	0.0038147	0.00839233	-0.00976562	0.00671387	0.00549316	-0.0100708	0.0126648	0.00946045	-0.000762939	0.0167847	0.00762939	-0.00686646	0.0105286	-0.00869751	-0.00930786	0.00961304	-0.00717163	0.000762939	0.0184631	0.0038147	0.010376	0.0233459	-0.00488281	0.00686646	0.00686646	-0.0167847	0.0050354	0.00198364	-0.0132751	0.0134277	0.00549316	-0.000305176	0.0221252	0.00427246	-0.000762939	0.00732422	-0.00549316	0.00366211	0.00610352	-0.0100708	0.00564575	0.0125122	-0.00289917	0.00732422	0.0161743	-0.00289917	0.00335693	0.00930786	-0.00320435
0	0.00396729	0.00488281	0.00106812	-0.00869751	-0.00427246	0.00457764	-0.0105286	-0.000152588	0.0152588	-0.0012207	0.0062561	0.00991821	-0.000610352	0.0050354	-0.00289917	-0.0109863	0.00610352	-0.00823975	-0.00823975	0.0143433	0.00305176	0.00473022	0.0209045	-0.00106812	0.00778198	0.00869751	-0.018158	0.00152588	0.00549316	-0.0157166	0.000305176	0.00762939	-0.00305176	0.010376	0.0088501	-0.000610352	0.0100708	-0.00183105	-0.00930786	0.00701904	-0.00579834	-0.0088501	0.00762939	-0.00198364	-0.00198364	0.0117493	-0.00244141	0.00869751	0.00732422
0	0.0123596	0.00228882	-0.0123596	0.000762939	-0.00198364	-0.00289917	0.00640869	-0.00793457	-0.000457764	0.015564	-0.0050354	0.000457764	0.015564	-0.00534058	-0.00747681	0.00152588	-0.00396729	-0.00167847	-0.00335693	-0.00701904	0.00839233	-0.00183105	-0.000915527	0.0180054	0.00274658	-0.00808716	0.00579834	0.00274658	-0.00396729	0.000762939	-0.00976562	-0.00518799	0.00534058	-0.0062561	0.00473022	0.0111389	-0.00579834	0.00396729	0.0062561	-0.00747681	0.00869751	-0.00335693	-0.0180054	0.0106812	-0.00183105	-0.00946045	0.0167847	0.00350952	-0.00854492
0	-0.00213623	-0.000457764	0.00137329	-0.0102234	0.00320435	-0.0062561	-0.0151062	0.0152588	0.00732422	-0.00259399	0.0160217	0.00808716	-0.00167847	0.00793457	0.00183105	-0.00137329	-0.00259399	-0.0112915	0.00259399	0.00823975	-0.00610352	0.00976562	0.0137329	-0.000457764	0.00961304	0.0106812	-0.00259399	0.000762939	0.000457764	-0.00427246	0.00656128	-0.0012207	-0.000915527	0.0190735	-0.00152588	-0.000457764	0.0163269	-0.00595093	0.00137329	0.01297	-0.00534058	0.00366211	0.00961304	-0.00228882	0.00869751	0.00686646	-0.00686646	0.0119019	0.00656128
0	0.0177002	0.00244141	0.0038147	0.012207	-0.00137329	0.0012207	0.00183105	-0.00610352	0.00396729	-0.000610352	-0.00411987	0.0164795	0.00579834	-0.000762939	0.0198364	0.00671387	-0.00244141	0.00717163	-0.0062561	-0.00595093	0.00869751	-0.00228882	0.000762939	0.010376	0.00305176	0.0166321	0.0161743	-0.00442505	0.0108337	-0.000610352	-0.0120544	0.00564575	-0.0038147	-0.00991821	0.0125122	0.00366211	0.00213623	0.0212097	0.00747681	0.00549316	0.0102234	-0.00839233	0.00244141	0.00839233	-0.0149536	0.00579834	0.0123596	-0.00747681	0.0141907
0	-0.00427246	0.0117493	0.00610352	0.00183105	0.0062561	0.0012207	0.00656128	0.0038147	-0.0135803	0.000915527	0.00915527	-0.0138855	0.00778198	0.0164795	-0.00579834	0.0111389	0.0138855	0.000457764	0.00228882	-0.00366211	-0.00991821	0.00823975	-0.00915527	-0.00762939	0.0177002	0.00366211	0.0038147	0.0202942	0.00549316	-0.000305176	0.00518799	-0.0102234	-0.00137329	-0.000610352	-0.0114441	0.000457764	0.00289917	-0.00564575	0.0138855	0.00442505	0.000457764	0.0115967	-0.00259399	-0.00747681	0.0100708	-0.00823975	-0.00869751	0.00946045	-0.00396729
0	-0.0012207	-0.00473022	0.00869751	0.00732422	-0.0038147	0.00991821	-0.00259399	-0.00350952	0.000152588	-0.00198364	0.0038147	0.00289917	-0.00869751	0.00289917	0.00793457	-0.000762939	0.00930786	0.0120544	-0.00732422	-0.00152588	0.00289917	-0.00732422	0.000915527	-0.000915527	-0.00686646	0.00991821	0.00183105	0.00442505	0.0202942	0.00167847	-0.00244141	0.00671387	-0.00579834	0.000457764	0.00335693	-0.0123596	0.000762939	0.00198364	-0.00839233	0.0100708	0.00656128	-0.00167847	0.00366211	0.00686646	-0.000610352	0.00289917	-0.00595093	-0.0105286	0.000610352
0	0.0012207	0.0169373	0.00259399	0.00915527	0.0111389	0.00335693	0.00289917	-0.00473022	-0.00396729	0.00305176	-0.00823975	-0.00457764	0.0161743	-0.000762939	-0.00534058	0.0195312	0.00701904	0.000915527	0.00930786	-0.00274658	0.00305176	0.00259399	-0.0149536	0.00762939	0.010376	-0.0120544	0.0125122	0.0143433	-0.00320435	0.0123596	0.0115967	-0.00335693	0.00411987	-0.0038147	-0.00427246	0.00640869	-0.00564575	-0.00366211	0.0172424	0.000457764	-0.00106812	0.0143433	-0.0012207	0.00320435	0.00808716	-0.00656128	0.0050354	0.00320435	-0.0132751
0	-0.00137329	0.00259399	0.0120544	-0.0062561	0.00930786	0.014801	-0.00595093	0.0160217	0.0132751	-0.0115967	0.00595093	0.00610352	-0.0115967	0.0106812	-0.0038147	-0.00564575	0.0158691	0.000915527	0.00305176	0.0234985	0.00213623	-0.00183105	0.00946045	-0.00915527	0	0.00320435	-0.0088501	0.00427246	0.0128174	0.00457764	0.0177002	0.0163269	0.000762939	0.00869751	0.00183105	-0.0100708	0.00427246	-0.00534058	-0.00717163	0.012207	0.0012207	0.00579834	0.020752	-0.000152588	0.00274658	0.0100708	-0.00534058	0.00473022	0.00167847
0	0.00915527	-0.00411987	-0.0120544	0.0108337	0.000457764	-0.00778198	0.0105286	0.00457764	0.000915527	0.00991821	0.00167847	0.00473022	-0.000305176	-0.0125122	0.00427246	0.0050354	-0.010376	0.00717163	0.0134277	-0.00183105	0.012207	0.0125122	-0.00213623	0.00152588	-0.00686646	-0.00762939	0.0012207	-0.0115967	-0.000610352	0.00961304	-0.00366211	0.00991821	0.0180054	-0.00350952	0.00991821	0.00762939	-0.0164795	0.00137329	-0.0012207	-0.0141907	0.00228882	0.00167847	-0.00213623	0.01297	0.00274658	0.00228882	0.0115967	-0.00823975	-0.00732422
0	-0.0102234	-0.00244141	-0.00274658	-0.00167847	0.00579834	-0.00259399	-0.00274658	0.00961304	0.00366211	-0.00320435	0.0109863	-0.000762939	-0.00717163	-0.00167847	-0.00259399	0.00274658	0.0012207	-0.00701904	0.00915527	0.00793457	-0.00595093	0.0100708	0.00961304	-0.00961304	-0.000152588	-0.00274658	-0.0112915	0.00396729	-0.00564575	-0.0102234	0.0114441	-0.00213623	0.00427246	0.0192261	-0.00457764	-0.00305176	0.00534058	-0.00473022	-0.00305176	0.00366211	-0.0109863	-0.000305176	0.00427246	-0.00961304	0.00610352	0.00732422	-0.00640869	0.00564575	0.00427246
0	-0.000610352	-0.0125122	-0.000610352	0.00305176	-0.0167847	0.00732422	0.0209045	-0.00137329	0.0109863	0.0175476	-0.00366211	0.00259399	0.000762939	-0.00747681	0.00488281	-0.00946045	-0.00839233	0.0149536	0.0012207	-0.000305176	0.0196838	0.00244141	0.00198364	0.010376	-0.00274658	-0.0038147	-0.00152588	-0.0120544	0.00732422	0.00213623	-0.00991821	0.0109863	0.0131226	-0.000457764	0.0125122	0.00946045	-0.00198364	0.00167847	-0.00518799	-0.00457764	0.00717163	-0.00823975	0.00289917	0.017395	-0.00640869	0.000610352	0.0152588	-0.00274658	0.00534058
0	-0.00717163	0.0119019	-0.00442505	-0.00610352	0.00732422	-0.00289917	0.00534058	0.00930786	-0.00579834	0.0131226	0.0126648	-0.00686646	0.0114441	0.00610352	-0.00915527	0.00793457	0.0012207	-0.0112915	0.012207	-0.00183105	-0.00473022	0.0132751	0.00671387	0.00274658	0.0163269	0.00305176	-0.0012207	0.00488281	-0.00656128	0.00137329	0.00228882	-0.00518799	0.00854492	0.0132751	0	0.0204468	0.0172424	-0.00259399	0.00839233	-0.00259399	-0.00839233	0.00946045	-0.00686646	-0.00656128	0.010376	0.00350952	0.0109863	0.0170898	-0.000457764
0	0.00595093	-0.00549316	0.00564575	-0.00411987	-0.00198364	0.0102234	-0.01297	-0.00869751	0.0177002	-0.00228882	-0.0038147	0.0160217	0.00473022	-0.0012207	0.00564575	0.00335693	0.00595093	-0.00640869	-0.0143433	0.00595093	0.000610352	-0.0157166	0.0149536	0.0119019	-0.00411987	0.0105286	0.0102234	-0.000762939	0.000305176	-0.00869751	-0.00579834	0.00595093	-0.00961304	0.000610352	0.014801	0.000610352	0.00823975	0.018158	0.00305176	0.00671387	0.00137329	-0.0117493	0.000762939	-0.00579834	-0.0111389	0.00747681	-0.00106812	-0.00228882	0.0114441
0	0.0106812	0.0109863	-0.00518799	0.00244141	0.00518799	-0.0112915	-0.00595093	-0.000915527	-0.000915527	0.00305176	-0.00366211	0.000915527	0.0114441	-0.00228882	-0.00213623	0.00930786	-0.0111389	-0.00244141	0.00442505	-0.00701904	0.00106812	0.0012207	-0.00610352	0.00686646	0.00991821	-0.00579834	0.00991821	0.00930786	-0.00762939	-0.00350952	0.000305176	-0.00640869	0.00198364	-0.00442505	-0.00457764	0.010376	-0.00137329	0.00564575	0.0180054	-0.00366211	-0.000915527	0.00717163	-0.0088501	0.0012207	0.00152588	-0.0105286	0.00427246	0.00106812	-0.00534058
0	0.0109863	0.00396729	0.0160217	-0.00549316	-0.000610352	0.000305176	-0.0131226	0.00305176	0.00183105	-0.015564	0.00732422	0.0149536	-0.00305176	0.01297	0.0111389	0.000457764	-0.00106812	-0.00396729	-0.0050354	-0.00167847	-0.00900269	-0.000152588	0.014801	-0.00259399	0.00579834	0.0175476	0	0.00228882	0.00900269	-0.0062561	0.00152588	-0.000762939	-0.0128174	0.00671387	0.00534058	-0.00610352	0.0158691	0.00717163	0.00228882	0.014801	-0.00137329	-0.000915527	0.00946045	-0.00701904	-0.00183105	0.00976562	-0.0108337	0.0012207	0.0161743
0	0.0160217	-0.00320435	0.00427246	0.0201416	-0.0062561	-0.00289917	0.0138855	-0.00610352	-0.00305176	0.00900269	-0.00350952	0.00564575	0.00732422	-0.00442505	0.00946045	0.0146484	-0.00534058	0.0119019	0.00839233	-0.00900269	0.0108337	-0.00289917	-0.00686646	0.0154114	-0.00610352	-0.00274658	0.0160217	-0.00213623	0.00335693	0.0204468	-0.00152588	0	0.00152588	-0.00915527	0.00534058	0.00411987	-0.00823975	0.0123596	0.01297	-0.000457764	0.0189209	0.0189209	-0.00793457	0.0114441	0.00305176	-0.00701904	0.00747681	-0.00732422	-0.0102234
0	-0.0123596	0.00930786	0.0120544	-0.000152588	0.00869751	0.00488281	-0.00213623	0.00366211	-0.00274658	-0.000610352	0.00488281	-0.0112915	-0.00244141	0.015564	-0.0038147	0.000915527	0.0151062	0.00289917	0.00671387	0.00717163	-0.00198364	0.00579834	-0.00900269	-0.0137329	0.0050354	0.000610352	-0.00839233	0.0105286	0.00671387	0.00137329	0.0112915	0.00671387	-0.000610352	-0.00106812	-0.0117493	-0.00564575	0.00366211	-0.0105286	0.0012207	0.0151062	-0.00198364	0.00854492	0.0202942	-0.00213623	0.0062561	-0.00137329	-0.0138855	0.00183105	-0.0050354
0	0.00488281	-0.00457764	0.0062561	0.00747681	-0.00854492	0.00747681	0.00976562	-0.00869751	0.00534058	0.00198364	-0.012207	0.00228882	-0.00183105	-0.000610352	0.0119019	-0.000305176	-0.00442505	0.00900269	-0.000152588	-0.00350952	0.00396729	-0.00228882	-0.00305176	-0.00259399	-0.0012207	0.00595093	-0.000457764	-0.00320435	0.00976562	0.00808716	-0.00228882	0.0105286	0.00534058	-0.00930786	-0.00305176	-0.00396729	-0.00549316	0.00274658	-0.00747681	-0.00305176	0.0138855	-0.00457764	0.00808716	0.0157166	-0.00640869	-0.000305176	0.00305176	-0.00656128	0.00427246
0	-0.0108337	0.00534058	-0.0115967	-0.00350952	0.0212097	0.00747681	0.00839233	0.0135803	-0.00335693	-0.000152588	-0.00305176	-0.01297	0.000305176	-0.00518799	-0.0125122	0.0144958	0.0132751	-0.0050354	0.0163269	0.0151062	-0.00457764	0.00259399	-0.00213623	-0.00823975	0.000152588	-0.0117493	0.00152588	0.0158691	-0.00183105	0.00976562	0.0204468	-0.000762939	0.00137329	0.00900269	-0.00823975	0.00274658	-0.00152588	-0.01297	0.0126648	0.00152588	-0.00900269	0.0218201	0.00762939	0.00137329	0.0163269	0.00305176	-0.00198364	0.00335693	-0.01297
0	-0.000610352	-0.0158691	0.00991821	-0.000762939	-0.00350952	0.0201416	0.000305176	0.00228882	0.0183105	-0.00183105	-0.00106812	0.0109863	-0.00915527	-0.00305176	0.00854492	-0.00747681	0.00869751	0.0108337	-0.00396729	0.0128174	0.00915527	-0.00289917	0.0146484	0.00152588	-0.00961304	0.00946045	-0.00534058	-0.00747681	0.0105286	-0.00640869	0.000152588	0.0160217	-0.000762939	0.0123596	0.0177002	-0.00411987	0.00610352	0.00228882	-0.0128174	0.00900269	0.00366211	-0.00686646	0.0149536	0.0088501	0.00610352	0.0222778	0.00579834	-0.0012207	0.00671387
0	-0.00396729	0.000610352	-0.00610352	0.00793457	0.000305176	-0.0115967	0.00610352	0.00778198	-0.00350952	0.00656128	0.00305176	-0.000762939	0.00488281	-0.00488281	0.000152588	0.00915527	-0.0154114	-0.00823975	0.0128174	-0.00244141	-0.00259399	0.0137329	0.00640869	0.00289917	0.00686646	0.00411987	0.00549316	-0.00961304	-0.0141907	0.00762939	-0.00579834	-0.0106812	0.0134277	0.00305176	0.00411987	0.0143433	0.00305176	0.00488281	0.00228882	-0.0157166	-0.00198364	0.00274658	-0.0108337	0.00488281	0.0125122	0.00335693	0.0135803	0.0131226	0.00289917
0	-0.0100708	-0.00595093	0.00213623	-0.0123596	-0.00579834	-0.00183105	0.00106812	0.00686646	-0.0038147	-0.00228882	0.0141907	0.000610352	-0.00915527	0.0131226	-0.000762939	-0.015564	0.00244141	0.000305176	-0.00457764	0.00686646	-0.00442505	-0.00183105	0.0157166	-0.00396729	-0.000610352	0.0108337	-0.00930786	-0.00518799	0.00259399	-0.00350952	0.00167847	-0.00366211	-0.00534058	0.0062561	0.00442505	0.000915527	0.014801	0.00534058	-0.00946045	-0.0012207	-0.00396729	-0.00442505	0.00167847	-0.0111389	0.000610352	0.0105286	-0.00473022	0.00915527	0.0183105
0	0.0108337	-0.00289917	-0.0112915	0.000152588	-0.0143433	-0.00961304	0.00823975	-0.0088501	-0.00305176	0.0238037	0.00488281	0.00640869	0.0111389	-0.00457764	-0.00106812	-0.0038147	-0.0146484	0.00732422	-0.00183105	-0.0123596	0.0144958	0.00839233	-0.00228882	0.0146484	0.0100708	-0.00320435	0.000762939	-0.0050354	-0.00534058	-0.000610352	-0.00976562	0.00335693	0.0154114	-0.00549316	0.00656128	0.0196838	0.000305176	0.0038147	0.00762939	-0.00793457	-0.00137329	-0.00137329	-0.012207	0.0100708	0.00137329	-0.00396729	0.0213623	0.000457764	0
0	-0.00564575	0.00991821	0.00793457	-0.0131226	0.00396729	-0.000762939	-0.00762939	0.00762939	-0.00350952	0.00534058	0.0177002	-0.000305176	0.00305176	0.0161743	-0.00595093	0.00427246	0.00656128	-0.00640869	0.00518799	0.00228882	-0.00183105	0.0109863	0.00518799	-0.00411987	0.0161743	0.00656128	0.0012207	0.0178528	0.00320435	-0.00640869	0.0144958	-0.00259399	-0.00732422	0.0144958	-0.00549316	0.0012207	0.0213623	-0.00259399	0.00961304	0.0198364	-0.00686646	0.00976562	0.00198364	-0.014801	0.0102234	0.00106812	-0.0106812	0.0126648	0.00854492
0	0.017395	0.000610352	0.00350952	0.00549316	-0.00732422	0.00244141	-0.00198364	-0.00930786	0.00839233	-0.00183105	-0.0088501	0.0111389	0.00579834	-0.00289917	0.00610352	0.00259399	0	0.00335693	-0.00289917	0.0012207	0.00717163	-0.0119019	-0.000305176	0.0132751	-0.00595093	0.00152588	0.0141907	0.000457764	0.0062561	0.00640869	0.000610352	0.00549316	-0.010376	-0.0109863	0.0117493	-0.00534058	-0.00747681	0.0146484	0.00137329	-0.000915527	0.0177002	0.00259399	-0.000915527	0.000915527	-0.0126648	-0.00274658	0.000610352	-0.0119019	0.00686646
0	0.00778198	0.00869751	-0.00564575	0.00640869	0.010376	-0.0105286	-0.00473022	0.00534058	-0.0112915	-0.00366211	-0.00152588	-0.0038147	0.00915527	0.00366211	-0.00442505	0.00854492	0.00152588	-0.00671387	0.00640869	-0.0062561	-0.0088501	0.00274658	0	0.00396729	0.00686646	-0.00396729	0.00442505	0.00640869	-0.00320435	0.00518799	0.0050354	-0.00671387	-0.00183105	-0.00274658	-0.00228882	0.00747681	-0.000915527	-0.00869751	0.00839233	0.00579834	-0.00396729	0.0117493	0.00350952	-0.00549316	-0.0012207	-0.00534058	-0.000762939	0.00289917	-0.00793457
0	-0.00152588	-0.00946045	0.0154114	0.0120544	0.00411987	0.015564	-0.00579834	-0.0088501	0.000457764	-0.0164795	-0.00473022	0.00747681	-0.0126648	0.00183105	0.0254822	0.0062561	0.00762939	0.0137329	-0.00671387	-0.00183105	0.00167847	-0.0100708	0.00305176	-0.00427246	-0.0134277	0.014801	0.0112915	-0.00213623	0.0125122	0.0062561	0	0	-0.00701904	0.00305176	-0.00259399	-0.0140381	0.0125122	0.0137329	-0.00946045	0.0126648	0.0172424	-0.00396729	0.00366211	0.0062561	-0.00488281	-0.000915527	-0.00671387	-0.00289917	0.0140381
0	0.00717163	0.0135803	-0.00274658	0.015564	0.0123596	-0.00244141	0.0135803	0.00289917	-0.00839233	0.0108337	-0.0062561	-0.00778198	0.012207	-0.00640869	0.00152588	0.0196838	-0.0012207	0.00732422	0.0166321	-0.00579834	0.00366211	0.0106812	-0.0100708	0.000915527	0.00579834	-0.0050354	0.0119019	0.00610352	-0.00320435	0.0166321	0.00778198	-0.00259399	0.0158691	0.00396729	-0.00564575	0.00793457	-0.00167847	-0.00335693	0.00366211	0	0.00869751	0.00839233	0.000610352	0.0184631	0.0109863	-0.00534058	0.00732422	0.0012207	-0.00930786
0	-0.00366211	0.0038147	0.00915527	-0.00167847	0.00198364	0.0114441	-0.000610352	0.00686646	0.00259399	-0.00671387	0.00350952	-0.00274658	-0.00839233	0.0149536	-0.00244141	-0.00961304	0.014801	0.00411987	-0.00320435	0.00656128	-0.000610352	-0.00228882	0.00274658	-0.00518799	0.00289917	0.000762939	-0.0125122	0.00305176	0.00976562	-0.000457764	0.00335693	0.00869751	0.00289917	0.00656128	0.00335693	-0.000610352	0.00915527	-0.00701904	-0.0102234	0.0112915	-0.00640869	-0.0108337	0.0135803	0.000457764	0.00198364	0.0141907	0.00244141	0.00289917	-0.00152588
0	-0.000915527	0.00183105	-0.0114441	0.00106812	-0.00167847	0.0108337	0.00869751	-0.00991821	0.00823975	0.0117493	-0.0106812	-0.00442505	0.0012207	-0.0114441	-0.00305176	-0.0038147	-0.000457764	0.0100708	-0.00396729	0.000610352	0.0131226	-0.00213623	-0.0038147	0.00915527	-0.00427246	-0.00869751	0.00183105	-0.00213623	0.00106812	0.000305176	-0.0050354	0.00717163	0.0111389	-0.00289917	0.00427246	0.00701904	-0.0105286	-0.00183105	0.000457764	-0.00320435	0.00717163	-0.00366211	-0.0062561	0.0120544	0.00137329	-0.00228882	0.0138855	-0.000610352	-0.00701904
0	-0.00900269	-0.00152588	-0.00778198	-0.0126648	0.00320435	-0.00366211	-0.00549316	0.0166321	0.00900269	0.00488281	0.0106812	-0.00549316	-0.0088501	-0.0012207	-0.015564	-0.00518799	0.00549316	-0.00991821	0.00350952	0.0209045	0.0038147	0.010376	0.00808716	-0.00976562	0.00534058	-0.00595093	-0.0149536	0.00717163	-0.00534058	-0.00793457	0.0158691	0.0088501	-0.000305176	0.0132751	0.00457764	-0.00152588	-0.00106812	-0.0062561	0.00259399	-0.0012207	-0.00991821	0.00976562	0.0105286	-0.0038147	0.0143433	0.0149536	-0.00213623	0.00320435	0.00488281
0	0.0125122	-0.00411987	-0.0038147	0.00457764	-0.00839233	0.00305176	0.00930786	-0.000610352	0.018158	0.01297	-0.00320435	0.0137329	0.00167847	-0.0115967	0.00717163	-0.00610352	-0.00717163	0.00579834	-0.00350952	0.00488281	0.0164795	-0.00305176	0.00991821	0.0140381	-0.00732422	0.00640869	0.00320435	-0.00900269	0.00717163	0.000305176	-0.00595093	0.01297	0.00320435	-0.00106812	0.0138855	0.00762939	0.00152588	0.0114441	-0.00228882	-0.00167847	0.00534058	-0.00518799	0.00152588	0.00411987	-0.00518799	0.00854492	0.014801	0.000457764	0.0192261
0	-0.000915527	0.00534058	-0.00259399	-0.000915527	0.00305176	-0.00808716	0.00808716	0.0115967	-0.0140381	0.0050354	0.0158691	-0.00366211	0.00564575	0.0038147	-0.00778198	0.0012207	-0.00656128	-0.00732422	0.00656128	-0.00396729	-0.00549316	0.0102234	0.00442505	0.00152588	0.00839233	-0.000762939	0.00228882	0.00411987	-0.00488281	0.00640869	0.00106812	-0.0128174	0.00457764	0.0100708	-0.00961304	0.00259399	0.0180054	0.000762939	0.00198364	0.00274658	0.00274658	-0.00106812	-0.0149536	-0.00350952	0.0100708	-0.010376	0.00274658	0.0170898	0.00167847
0	0.00640869	-0.00366211	0.00869751	-0.0038147	-0.0144958	0.000152588	-0.00595093	-0.00366211	-0.000915527	-0.00183105	0.00869751	0.0102234	-0.00488281	0.00656128	0.00823975	-0.0100708	-0.00396729	-0.00167847	-0.0126648	-0.00274658	-0.00396729	-0.00442505	0.00762939	0.000610352	-0.000915527	0.0105286	-0.000152588	-0.00457764	0.00946045	-0.00442505	-0.00869751	-0.00549316	-0.0012207	0.00259399	-0.000610352	-0.00701904	0.00732422	0.00534058	-0.00473022	0.00900269	0.00534058	-0.0108337	0.0012207	0.00152588	-0.00320435	0.0062561	-0.00396729	-0.00198364	0.0115967
0	0.00717163	0.0177002	0.00213623	0.00411987	0.00640869	-0.0120544	-0.00442505	-0.00350952	-0.00961304	0.0050354	0.00106812	-0.00671387	0.0158691	0.012207	0.00518799	0.0102234	-0.00671387	-0.00762939	-0.00442505	-0.0152588	-0.0038147	0.00274658	-0.0131226	0.00701904	0.0187683	0.00396729	0.00915527	0.00473022	0.000915527	0.00228882	-0.0111389	-0.00350952	0.00396729	-0.00930786	-0.00427246	0.0236511	0.00396729	-0.000915527	0.0201416	-0.00152588	-0.000915527	0.00823975	-0.00961304	-0.000762939	0.000610352	-0.0149536	0.0106812	0.0128174	-0.00411987
0	-0.00198364	0.00961304	0.0221252	-0.00473022	0.00320435	0.0152588	-0.0115967	-0.00137329	0.00350952	-0.00900269	0.00549316	0.00457764	0.00167847	0.0209045	0.00274658	0.00289917	0.0204468	-0.00396729	-0.00762939	0.0126648	-0.00793457	-0.00686646	0.00930786	-0.00152588	0.00656128	0.0161743	-0.00244141	0.0120544	0.0132751	-0.00961304	0.00976562	0.0062561	-0.0105286	0.00762939	0.00183105	-0.00137329	0.0177002	0.0012207	0.00167847	0.0175476	0.00198364	0.000305176	0.0170898	-0.00137329	-0.00213623	0.00610352	-0.00686646	0.00213623	0.0012207
0	0.0233459	0.00350952	-0.00167847	0.0163269	-0.000305176	-0.000762939	0.0088501	-0.00991821	-0.00183105	0.00152588	-0.00640869	0.0112915	0.0100708	-0.00991821	0.00762939	0.0135803	-0.00457764	0.00488281	0.00488281	-0.00747681	0.00167847	-0.00274658	-0.00671387	0.0119019	-0.000915527	-0.00686646	0.0138855	0.00305176	0.0012207	0.00930786	-0.00274658	0.00427246	0.00335693	-0.00579834	0.00793457	-0.00228882	-0.0132751	0.00701904	0.0119019	-0.00534058	0.00274658	0.015564	0.0012207	-0.000457764	0.00350952	0.00488281	-0.00259399	-0.0100708	-0.00198364
0	-0.00457764	0.00808716	0.00473022	0.00289917	0.0163269	-0.000762939	-0.00778198	0.00732422	-0.00183105	-0.0112915	0.000762939	-0.00427246	-0.000610352	0.000915527	-0.00320435	0.0152588	0.00778198	-0.0144958	0.0109863	0.00671387	-0.014801	0	-0.00305176	-0.0109863	0	-0.00595093	0.0012207	0.010376	-0.00442505	0.000915527	0.0143433	-0.000457764	-0.00534058	0.00946045	0.000152588	-0.00869751	-0.000762939	-0.00137329	0.00167847	0.000305176	-0.0038147	0.00686646	0.00671387	-0.00411987	0.00823975	0.00396729	-0.00732422	0.00137329	-0.000305176
0	0.00244141	-0.010376	0.00747681	0.0120544	-0.00686646	0.0106812	0.0143433	-0.00152588	0.00717163	0.000152588	-0.0151062	0	-0.010376	-0.0100708	0.0140381	-0.00213623	-0.00427246	0.0183105	0.00778198	0.00350952	0.00946045	-0.00762939	-0.00610352	-0.00534058	-0.0218201	-0.00137329	0.00305176	-0.012207	0.0140381	0.018158	0.000305176	0.0178528	0.00534058	-0.00976562	0.0050354	-0.00473022	-0.00930786	0.00610352	-0.00961304	-0.00488281	0.0201416	0.00274658	0.00320435	0.0167847	0.00106812	-0.00152588	0.00411987	-0.00793457	-0.0038147
0	0.000915527	0.00823975	-0.00427246	0.00823975	0.0164795	-0.00457764	0.0161743	0.0213623	-0.0062561	0.00488281	0.0128174	-0.00747681	0.00137329	0.00259399	-0.00732422	0.00701904	0.00427246	-0.000457764	0.0210571	0.00259399	-0.00198364	0.0198364	-0.00305176	-0.010376	0.0117493	-0.0102234	-0.00671387	0.00915527	-0.00106812	0.00869751	0.0108337	0.000152588	0.0175476	0.00534058	-0.00640869	0.0114441	0.000915527	-0.00991821	0.00595093	-0.00289917	-0.00518799	0.01297	-0.00320435	0.00167847	0.0154114	0.00244141	0.00793457	0.0123596	-0.00717163
0	-0.00335693	-0.000915527	0.0106812	0.000915527	0.00213623	0.020752	0.00717163	-0.00183105	0.0128174	0.00366211	-0.00442505	0.00411987	-0.00518799	-0.00335693	0.00335693	-0.00289917	0.00762939	0.00457764	-0.00671387	0.0123596	0.0088501	-0.00137329	0.00656128	-0.00350952	-0.000915527	0.00152588	-0.00976562	0.00289917	0.0088501	-0.0141907	-0.00442505	0.0146484	-0.00137329	-0.00183105	0.00915527	-0.00198364	-0.00106812	0.0062561	-0.00549316	0.0038147	0.00152588	-0.012207	0.00579834	0.00564575	-0.0062561	0.00778198	0.0126648	0.00244141	0.00915527
0	-0.00183105	0.000610352	-0.0141907	0.000762939	0.00427246	-0.00701904	0.00915527	0.0062561	0.00366211	0.0167847	-0.0012207	-0.00396729	0.00869751	-0.0088501	-0.00900269	0.0012207	-0.00732422	-0.00640869	0.000915527	0.00320435	0.0123596	0.00366211	-0.00762939	0.00762939	0.00183105	-0.0135803	0.00305176	-0.00259399	-0.0143433	0.00396729	-0.00564575	-0.0012207	0.0138855	-0.00335693	0.00350952	0.0117493	-0.0050354	-0.00396729	0.00671387	-0.00717163	-0.00793457	0.00152588	-0.00305176	0.00289917	-0.00213623	-0.00656128	0.00701904	0.00473022	-0.00427246
0	0.00411987	-0.00152588	0.00183105	-0.0100708	-0.000915527	0.00183105	-0.0117493	0.00579834	0.0117493	-0.00595093	0.00915527	0.0163269	0.00411987	0.00549316	-0.00366211	-0.010376	-0.000305176	-0.0120544	-0.00701904	0.0115967	-0.00808716	-0.00244141	0.0233459	0.00305176	0.000915527	0.0117493	-0.0111389	-0.00717163	-0.0050354	-0.0186157	-0.000762939	0.00274658	-0.00900269	0.0117493	0.0144958	0.00762939	0.0088501	-0.000762939	0.000152588	-0.000610352	-0.01297	-0.00579834	0.0050354	-0.01297	-0.00137329	0.0234985	0.00137329	0.00213623	0.0166321
0	0.0154114	0.00717163	-0.00411987	0.0062561	-0.0012207	-0.00137329	0.00671387	-0.00350952	0.00564575	0.0100708	-0.00427246	0.0154114	0.0184631	-0.00976562	0.00854492	0.00564575	-0.0105286	0.00442505	-0.00137329	-0.00579834	0.0141907	-0.00244141	-0.000305176	0.0216675	0.00183105	0.000610352	0.0161743	-0.00411987	-0.00457764	0.00717163	-0.00564575	-0.00259399	0.00534058	-0.00213623	0.0131226	0.0126648	-0.00686646	0.0157166	0.00915527	-0.00946045	0.0140381	0.00198364	-0.0102234	0.0050354	-0.00106812	0.00350952	0.012207	-0.00518799	0.00869751
0	-0.00427246	0.00946045	0.00747681	-0.00228882	0.00427246	-0.00640869	-0.00518799	0.0128174	-0.00350952	-0.000457764	0.0187683	0.00106812	-0.000152588	0.015564	0.00335693	0.00564575	0.00335693	-0.0114441	0.00335693	-0.00152588	-0.00823975	0.0169373	0.00442505	-0.00778198	0.0109863	0.00732422	-0.00213623	0.00961304	-0.00534058	-0.00457764	-0.000152588	-0.00930786	0.00152588	0.0115967	-0.00762939	-0.00244141	0.0166321	-0.000457764	0.000152588	0.01297	0.000457764	0.00411987	0.000610352	-0.00396729	0.00701904	-0.00549316	-0.010376	0.00930786	0.00488281
0	0.00991821	-0.00167847	0.0119019	0.00564575	-0.0117493	0.00152588	-0.000610352	-0.00686646	0.00198364	-0.00274658	-0.00335693	0.00915527	0.000610352	0.00350952	0.0163269	-0.000610352	-0.00289917	0.00991821	-0.00900269	-0.00778198	0.00259399	-0.00656128	-0.00213623	0.000457764	-0.0012207	0.0149536	0.00167847	-0.00732422	0.0105286	-0.00137329	-0.0143433	-0.000457764	-0.00778198	-0.010376	0.00152588	-0.00473022	0.0012207	0.0108337	-0.00411987	0.00473022	0.0134277	-0.00305176	0.000915527	0.00518799	-0.00671387	-0.00411987	-0.00183105	-0.00167847	0.00457764
0	-0.00747681	0.0125122	0.00411987	-0.00396729	0.012207	0.00518799	0.00411987	-0.000457764	-0.00946045	-0.00411987	-0.0012207	-0.00961304	0.00823975	0.00823975	-0.00595093	0.0132751	0.0131226	0.00152588	0.0100708	-0.0062561	-0.00915527	-0.000762939	-0.014801	-0.0050354	0.0088501	-0.00747681	0.00366211	0.0183105	0.00488281	0.00839233	0.00518799	-0.0117493	-0.00320435	-0.010376	-0.0178528	0.00457764	0.00167847	-0.0114441	0.0143433	0.0169373	0.0038147	0.0128174	0.00152588	-0.00289917	0	-0.0111389	-0.0038147	0.0038147	-0.0134277
0	0.00518799	-0.0112915	0.0144958	0.00869751	-0.00656128	0.0144958	0.00366211	-0.000152588	0.0100708	-0.00427246	0.00305176	0.01297	-0.00762939	0.00930786	0.0187683	-0.00335693	0.0172424	0.0167847	-0.00457764	0.00747681	0.00473022	-0.00717163	0.00167847	-0.00427246	-0.00198364	0.0109863	-0.00167847	0.0088501	0.019989	-0.0038147	0.00534058	0.0192261	-0.00747681	-0.00518799	0.0102234	-0.00900269	-0.00259399	0.00427246	-0.0012207	0.0137329	0.00823975	0	0.0170898	-0.00167847	-0.00656128	0.0154114	-0.00411987	-0.0105286	0.010376
0	0.00915527	0.0102234	-0.00732422	0.0119019	0.0108337	-0.00289917	0.00946045	0.0038147	-0.00320435	0.00640869	-0.00640869	-0.00183105	0.0126648	0.000610352	0.00488281	0.0184631	0.00213623	0.00228882	0.0123596	0.00183105	0.00213623	0.00213623	-0.00671387	0.00274658	-0.00244141	-0.00701904	0.0144958	0.000457764	-0.00869751	0.0169373	0.00701904	-0.00366211	0.00869751	-0.00152588	-0.00411987	-0.00213623	-0.00778198	0.00289917	0.00488281	-0.00915527	0.00289917	0.00930786	0.00305176	0.00335693	0.00656128	0.000152588	0.000610352	-0.00473022	-0.00167847
0	-0.0102234	-0.00411987	0.00595093	-0.00152588	0.00488281	0.00686646	-0.00274658	0.0111389	0.00106812	-0.0108337	0.00305176	0.0012207	-0.00991821	0.00473022	-0.00183105	-0.00717163	0.00793457	0.0012207	0.01297	0.0183105	-0.010376	0.00137329	0.00640869	-0.0117493	-0.00228882	-0.00183105	-0.00808716	-0.00289917	-0.00137329	0.00442505	0.0105286	0.000457764	-0.00274658	0.0131226	-0.00213623	-0.0126648	0.0012207	-0.00778198	-0.0154114	0	-0.00259399	0.00305176	0.00976562	-0.00213623	0.00701904	0.00991821	-0.0038147	0.0012207	0.00335693
0	0.00244141	-0.0102234	-0.00869751	0.00808716	-0.0062561	-0.00228882	0.0149536	-0.00228882	-0.00442505	0.0134277	0.0038147	-0.000915527	-0.000915527	-0.00854492	-0.000762939	-0.000305176	-0.00747681	0.0115967	0.00579834	-0.00610352	0.0108337	0.0123596	0.00274658	0.0062561	-0.00488281	-0.00839233	-0.0012207	-0.0125122	-0.00656128	0.00976562	-0.00686646	0.00198364	0.0205994	0.00427246	0.00854492	0.00518799	-0.0100708	0.000305176	-0.00427246	-0.0157166	0.00396729	-0.000915527	-0.00976562	0.0170898	0.00930786	0.00366211	0.0119019	0.000915527	-0.00106812
0	-0.00915527	0.0102234	0.00213623	-0.00747681	0.0125122	0.00244141	-0.00534058	0.0157166	0.00320435	0	0.0143433	0.00137329	0.00320435	0.0114441	-0.00427246	0.00259399	0.0119019	-0.00488281	0.00793457	0.0141907	-0.00259399	0.0177002	0.014801	-0.0062561	0.0102234	0.00289917	-0.00991821	0.00915527	-0.00534058	-0.00411987	0.0141907	-0.00549316	0.00976562	0.0192261	-0.00854492	0.00457764	0.0109863	-0.0108337	-0.000610352	0.00488281	-0.00976562	-0.000610352	0.00183105	-0.00213623	0.0169373	0.00473022	-0.00350952	0.0187683	0.00213623
0	0.00732422	-0.00762939	0.00656128	0.00244141	-0.0115967	0.00946045	0.00411987	-0.0062561	0.0177002	0.00762939	-0.00137329	0.00778198	0.00183105	0.00564575	0.00350952	-0.0100708	0.00473022	0.01297	-0.00564575	0.012207	0.014801	-0.00473022	0.00869751	0.0144958	-0.00442505	0.00732422	0.00259399	-0.0117493	0.00396729	-0.00198364	-0.00411987	0.0120544	0.00152588	-0.00564575	0.0117493	0.00411987	0.0038147	0.00549316	-0.0050354	-0.00198364	0.00183105	-0.00976562	0.00518799	0.00457764	-0.0102234	0.0012207	0.0126648	-0.00518799	0.0062561
0	0.00564575	0.00732422	-0.00915527	-0.00183105	0.00366211	-0.0138855	0.000457764	0.0062561	-0.010376	0.0062561	0.00976562	-0.00366211	0.00854492	0.00579834	-0.00762939	0.00137329	-0.00320435	-0.00595093	0.00335693	-0.00579834	-0.00137329	0.00839233	-0.00259399	0.0111389	0.0146484	-0.00488281	-0.00152588	0.0102234	-0.00930786	-0.00839233	0.00228882	-0.0088501	-0.000152588	-0.0012207	0.00473022	0.01297	0.000457764	-0.00396729	0.0131226	-0.00411987	-0.0123596	0.000305176	-0.00762939	-0.00869751	0.000305176	-0.00137329	0.0062561	0.00762939	-0.00442505
0	0.00396729	-0.00549316	0.00335693	0.00274658	0.000915527	0.00152588	-0.00976562	-0.00534058	-0.000762939	-0.00869751	0.00335693	0.00656128	-0.00366211	0.00320435	0.0088501	-0.000915527	0.00213623	0.000152588	-0.0112915	0.00228882	-0.000915527	-0.00991821	0.0140381	0.00564575	-0.00808716	0.0137329	0.0112915	0.0012207	0.00778198	-0.00549316	-0.00915527	-0.00488281	-0.0158691	0.00335693	0.00915527	-0.00686646	0.0105286	0.0146484	-0.00152588	0.00991821	0.00350952	-0.0126648	-0.000915527	-0.00930786	-0.0112915	0.00534058	-0.00518799	-0.00701904	0.0221252
0	0.00595093	0.0125122	0.000457764	0.00610352	0.0050354	-0.00442505	0.00534058	-0.00289917	-0.0062561	0.01297	-0.000762939	-0.00305176	0.0138855	0.00289917	0.00167847	0.0144958	-0.00305176	0.00198364	0.00793457	-0.00915527	0.00427246	0.00747681	-0.0105286	0.0109863	0.00869751	-0.000915527	0.0213623	0.00534058	-0.00656128	0.0134277	0.00274658	-0.00823975	0.0100708	-0.00442505	-0.00656128	0.0140381	0.000305176	0.00808716	0.0189209	-0.00366211	0.00579834	0.0100708	-0.0117493	0.00228882	0.00518799	-0.0135803	0.00793457	0.00366211	-0.00411987
0	0.00488281	0.00488281	0.0180054	-0.000915527	0.00488281	0.00915527	-0.00976562	0.00976562	0.000762939	-0.01297	0.00976562	0.00335693	-0.00411987	0.0205994	0.00778198	-0.000915527	0.010376	0.00274658	0.00244141	0.0012207	-0.0114441	0.00991821	0.0138855	-0.00686646	0.01297	0.0186157	-0.00488281	0.00228882	0.0141907	-0.00244141	0.00305176	0.00106812	-0.00961304	0.00305176	-0.00396729	-0.00244141	0.0172424	-0.00137329	-0.00396729	0.0183105	0.00198364	-0.00137329	0.0062561	-0.00213623	0.00137329	-0.00167847	-0.010376	0.00854492	0.00579834
0	0.00930786	0.00854492	0.000915527	0.0138855	0.00259399	0.00488281	0.00839233	-0.0132751	-0.000457764	0.00289917	-0.0126648	0.00137329	0.00869751	-0.0012207	0.0038147	0.0050354	0.000152588	0.0112915	-0.0012207	-0.00549316	0.000610352	-0.00457764	-0.00915527	0.00610352	-0.00442505	-0.000305176	0.0143433	0.00259399	0.0135803	0.00946045	-0.0117493	0.00305176	0.00686646	-0.0154114	-0.00198364	-0.000305176	-0.00915527	-0.000305176	-0.00274658	0.00900269	0.0125122	-0.00656128	0.00106812	0.0109863	-0.0105286	-0.00946045	0.00579834	-0.012207	-0.00915527
0	-0.00991821	0.00289917	-0.000152588	-0.0012207	0.0152588	0.00183105	-0.00457764	0.00808716	0.00183105	-0.00289917	0.00610352	-0.0131226	-0.00686646	0.00457764	-0.00808716	0.00427246	0.0144958	-0.0012207	0.00228882	0.00778198	0.000762939	0.00473022	-0.00457764	-0.00976562	0.0038147	-0.00640869	-0.00732422	0.0161743	0.00106812	-0.00259399	0.0196838	0.0114441	0.000457764	0.00656128	-0.00869751	-0.0123596	-0.00259399	-0.0115967	0.000610352	0.00839233	-0.00717163	0.0128174	0.0158691	0.000152588	0.0114441	0.00244141	-0.0157166	0.00137329	-0.0109863
0	0.00442505	-0.0108337	0.00946045	0.0144958	-0.00732422	0.0120544	0.0144958	-0.0109863	0.00671387	0.0108337	-0.00427246	0.00671387	0.0012207	-0.00183105	0.0111389	-0.00457764	0.00411987	0.0184631	-0.00335693	0.00457764	0.0201416	-0.00228882	0.00152588	0.00869751	-0.00228882	0.000915527	0.00793457	-0.00289917	0.00961304	0.01297	0.00473022	0.0209045	0.00823975	-0.00518799	0.00946045	-0.00259399	-0.00518799	0.00823975	-0.00854492	-0.00183105	0.0105286	-0.00518799	0.012207	0.0201416	-0.00442505	0.0114441	0.00671387	-0.00976562	0.00671387
0	-0.00534058	0.0106812	-0.00640869	-0.00228882	0.0151062	0.00198364	0.0108337	0.0158691	-0.000610352	0.0062561	0.00442505	-0.00732422	0.00564575	-0.00137329	-0.00915527	0.0125122	0.00350952	-0.00259399	0.0186157	0.00808716	-0.00244141	0.00961304	0.00595093	0.00350952	0.00366211	-0.00427246	0.00457764	0.00854492	-0.00579834	0.0123596	0.0102234	-0.00289917	0.0126648	0.00564575	-0.00228882	0.0050354	-0.00854492	-0.00656128	0.00671387	-0.00823975	0.00564575	0.0140381	-0.00854492	0.00167847	0.0172424	-0.0038147	0.00411987	0.00396729	-0.00473022
0	-0.00793457	-0.0109863	0.00762939	-0.0109863	-0.0112915	0.0105286	0.00305176	0.00244141	0.015564	0.00274658	0.00671387	0.0050354	-0.00976562	0	0.00244141	-0.0143433	0.000305176	0.00183105	-0.00640869	0.0115967	0.00579834	0.00610352	0.0123596	-0.00579834	-0.00671387	0.00671387	-0.0105286	-0.00778198	0.0100708	-0.00778198	0.000457764	0.0105286	0.000915527	0.0102234	0.0146484	-0.00549316	0.00152588	0.00244141	-0.0131226	-0.00244141	-0.00228882	-0.00930786	0.00366211	-0.000305176	0.00305176	0.0154114	-0.00427246	0	0.00793457
0	-0.00213623	0.00656128	-0.00579834	-0.00106812	-0.000762939	-0.0105286	0.00396729	-0.00518799	-0.00442505	0.017395	0.00228882	-0.00137329	0.0106812	-0.00183105	0.00137329	0.00213623	-0.017395	-0.00534058	0.000610352	-0.00595093	0.0012207	0.00976562	-0.00442505	0.00244141	0.0120544	0.00457764	0.00106812	-0.00411987	-0.00808716	0.000915527	-0.00823975	-0.00259399	0.0125122	-0.0012207	0.000610352	0.0166321	0.00473022	0.00366211	0.00701904	-0.0138855	-0.00762939	-0.00183105	-0.0146484	0.00289917	0.0105286	-0.00701904	0.00778198	0.0149536	0.0050354
0	0.00167847	0.000762939	0.00289917	-0.0112915	0.00579834	0.0088501	-0.0137329	0.0114441	0.0128174	-0.00671387	0.010376	0.00747681	-0.000915527	0.00869751	0.00167847	-0.000610352	0.00213623	-0.00366211	0.000915527	0.0137329	-0.00442505	0.0012207	0.0152588	-0.000915527	0.00671387	0.0135803	-0.00671387	0.00305176	0.00396729	-0.0115967	0.00717163	0.00488281	-0.00656128	0.0149536	0.00534058	0	0.0242615	0.00183105	-0.00137329	0.0158691	-0.00656128	-0.00793457	0.0062561	-0.00595093	0.00137329	0.00823975	-0.00350952	0.015564	0.0154114
0	0.0230408	0.000457764	-0.00366211	0.00732422	-0.0117493	0.00137329	0.00671387	-0.00930786	0.00152588	0.0154114	0	0.0100708	0.0160217	-0.00305176	0.00900269	0.00442505	-0.00762939	0.00442505	-0.00640869	-0.00808716	0.0138855	-0.00289917	0.00228882	0.0195312	0.000610352	0.0038147	0.0114441	-0.00549316	0.00534058	0.00244141	-0.0114441	0.00915527	0.00747681	-0.00701904	0.0157166	0.0137329	-0.00366211	0.0109863	0.0105286	0.00167847	0.00442505	-0.00595093	-0.0038147	0.00564575	-0.00671387	0.000762939	0.0151062	-0.0050354	-0.000610352
0	-0.0038147	0.0140381	0.0135803	-0.00869751	0.00427246	-0.00305176	-0.0144958	0.00595093	-0.00320435	-0.00686646	0.0126648	0.00244141	0.00335693	0.0158691	-0.00473022	0.00427246	0.00701904	-0.0131226	0.00442505	0.00274658	-0.0125122	-0.000305176	0.00457764	-0.00228882	0.0106812	0.0012207	0.00228882	0.0135803	-0.00518799	-0.00686646	0.00640869	-0.00442505	-0.00595093	0.00640869	-0.00488281	0.000915527	0.00854492	-0.00244141	0.0151062	0.00793457	-0.00976562	0.00488281	0	-0.014801	0.00396729	-0.00396729	-0.00915527	0.00442505	-0.000610352
0	0.00991821	-0.00152588	0.0114441	0.00915527	-0.00701904	0.00228882	-0.00350952	-0.00549316	0.0038147	-0.00762939	-0.012207	0.00747681	-0.00488281	-0.00442505	0.0172424	0.00137329	-0.00564575	0.00976562	0.00106812	-0.00137329	-0.00320435	-0.0143433	-0.00350952	0.000610352	-0.00778198	0.0109863	0.0106812	-0.00473022	0.00640869	0.00930786	0.00183105	0.00686646	-0.00839233	-0.0126648	0.00350952	-0.0102234	-0.00228882	0.0151062	0.000762939	0.00610352	0.0180054	0.00579834	0.00488281	0.00335693	-0.0128174	-0.00289917	-0.0062561	-0.0143433	0.00549316
0	-0.00335693	0.0244141	0.000610352	-0.00350952	0.0151062	-0.00198364	-0.00305176	0.00427246	-0.00717163	0.00320435	0.00610352	-0.0126648	0.0134277	0.0131226	-0.00808716	0.0120544	0.00640869	-0.00762939	0.0120544	0.00152588	-0.00274658	0.00900269	-0.00701904	0.000915527	0.0123596	-0.00579834	0.00335693	0.0177002	0.000762939	0.00610352	0.0132751	0.00274658	0.00289917	-0.000610352	0.000915527	0.00900269	0.00183105	-0.00411987	0.0164795	0.00579834	0.00183105	0.0231934	0.00473022	-0.00289917	0.0112915	-0.00640869	-0.000915527	0.00564575	-0.00686646
0	0.00289917	-0.00793457	0.014801	0.00686646	0.00473022	0.0196838	0.000457764	-0.00274658	0.00991821	-0.010376	0.00289917	0.0109863	-0.0100708	0.00549316	0.0166321	0	0.015564	0.014801	-0.00457764	0.00946045	0.00183105	-0.00366211	0.00717163	-0.00579834	-0.0114441	0.012207	0.00366211	-0.00213623	0.0160217	0.00427246	0.00350952	0.0108337	-0.00106812	0.00656128	0.00198364	-0.00671387	0.0100708	0.00747681	-0.00610352	0.0170898	0.00991821	-0.00656128	0.0105286	0.00808716	0.00137329	0.00183105	-0.00701904	-0.00106812	0.00656128
0	0.00244141	0.0038147	-0.0135803	0.0106812	0.0102234	0	0.0167847	0.0108337	-0.00213623	0.00579834	-0.0088501	-0.00762939	0.00534058	-0.00823975	-0.00274658	0.00701904	0.000610352	0.00534058	0.0106812	0.000610352	0.0100708	0.00259399	-0.0111389	0.00671387	-0.00167847	-0.0170898	0.00244141	0.000915527	-0.00747681	0.00854492	0.00305176	0.00305176	0.0112915	-0.00671387	-0.00167847	0.00747681	-0.0108337	-0.00106812	0.00778198	-0.00839233	0.0038147	0.00640869	0.00350952	0.0157166	0.00442505	-0.00778198	0.00793457	-0.00137329	-0.0164795
0	-0.00793457	-0.00366211	0.000762939	-0.00808716	0.0012207	0.00854492	-0.00411987	0.0106812	0.010376	-0.00900269	-0.0012207	0.00289917	-0.0062561	0.00152588	-0.00411987	-0.0088501	0.00900269	-0.000762939	0.00305176	0.0158691	-0.000915527	-0.000152588	0.0088501	-0.00961304	0.000610352	0.00350952	-0.0157166	0.00183105	0.000915527	-0.0106812	0.0123596	0.00747681	-0.00762939	0.00778198	0.00915527	-0.000915527	0.000915527	-0.00686646	-0.00854492	0.00427246	-0.00244141	-0.00289917	0.0120544	0.000915527	-0.00198364	0.0138855	0.00778198	0.0012207	0.00289917
0	0.00518799	-0.00366211	-0.00854492	0.0120544	0.00488281	-0.00137329	0.0160217	0.00549316	0.00366211	0.0152588	-0.00305176	0.00183105	0.00427246	-0.0109863	0.00656128	0.00854492	-0.00808716	0.0149536	0.00717163	-0.00534058	0.0137329	0.00137329	0.000457764	0.0105286	-0.00106812	-0.00167847	0.00473022	-0.00793457	0.0038147	0.0106812	-0.00534058	0.00930786	0.0135803	-0.0038147	0.0111389	0.0128174	-0.00534058	0.00823975	0.00167847	-0.00595093	0.0108337	-0.00228882	-0.00137329	0.0189209	-0.00274658	0.00396729	0.0244141	-0.00442505	-0.000457764
0	-0.00671387	0.00656128	-0.0012207	-0.00915527	0.0109863	-0.00152588	-0.00167847	0.0157166	0.00549316	0.0125122	0.0177002	-0.00411987	0.00411987	-0.000152588	-0.0109863	0.00869751	0.000457764	-0.0100708	0.0128174	0.0088501	0.00167847	0.0189209	0.0111389	-0.00259399	0.0119019	-0.00335693	-0.00656128	0.00823975	-0.0105286	-0.00167847	0.0152588	-0.00274658	0.0062561	0.0183105	-0.000762939	0.0050354	0.00946045	-0.00396729	0.00656128	-0.0012207	-0.0138855	0.0138855	0.00488281	-0.00411987	0.020752	0.00808716	-0.00442505	0.0114441	0.00534058
0	0.0120544	-0.00289917	0.00259399	-0.00213623	-0.0154114	0.00534058	0.000610352	-0.0102234	0.0161743	0.0102234	-0.00137329	0.0178528	0.00717163	-0.00366211	0.00595093	-0.00915527	-0.00564575	0.00564575	-0.0112915	0.000457764	0.0131226	-0.0050354	0.00564575	0.0117493	-0.00274658	0.00564575	0.00152588	-0.00823975	0.00106812	-0.00427246	-0.00564575	0.00656128	-0.00152588	0.00259399	0.0152588	0	0.00564575	0.0120544	-0.00564575	-0.00289917	0.00152588	-0.00717163	-0.00534058	0.00289917	-0.00564575	0.00335693	0.00579834	0.000762939	0.0187683
0	-0.00289917	0.0126648	-0.00137329	-0.00564575	0.000762939	-0.00595093	0.00183105	0	-0.0100708	0.00762939	0.00762939	-0.0050354	0.00946045	0.0134277	-0.00473022	-0.00244141	0.00427246	-0.00335693	0.0012207	-0.00671387	-0.00595093	0.00518799	-0.000915527	0.00274658	0.00686646	-0.00137329	0.00305176	0.00427246	-0.00289917	0.000457764	-0.00427246	-0.0166321	0.000762939	-0.000762939	-0.0117493	0.0172424	0.0100708	-0.00823975	0.0115967	0.00946045	-0.00320435	0.000915527	-0.00946045	-0.00549316	0.00289917	-0.0125122	0.00305176	0.0137329	-0.00366211
0	0.0112915	-0.000457764	0.00732422	-0.00198364	-0.000457764	0.00717163	-0.0088501	-0.000152588	0.0137329	-0.00473022	0.00473022	0.0189209	-0.00167847	0.0012207	0.0123596	-0.00411987	0.00228882	0.0012207	-0.00869751	0.0158691	0.00152588	-0.0088501	0.0164795	0.0119019	-0.0050354	0.0126648	0.00564575	-0.0038147	0.0117493	-0.00213623	0.000610352	0.0062561	-0.0106812	0.00213623	0.0111389	-0.00930786	0.00869751	0.0128174	-0.00305176	0.0112915	0.00991821	-0.00106812	0.00579834	-0.00198364	-0.000610352	0.0123596	-0.000457764	-0.00289917	0.0166321
0	0.0132751	0.0138855	-0.0012207	0.0187683	0.0106812	-0.0112915	0.0123596	-0.00183105	-0.0120544	0.0149536	-0.00228882	-0.00366211	0.0183105	0.00473022	0.0114441	0.0186157	-0.0108337	0.00289917	0.00915527	-0.0154114	0.00640869	0.00869751	-0.0152588	0.0119019	0.0125122	-0.00213623	0.0189209	0.0100708	-0.00320435	0.0088501	-0.00518799	-0.00106812	0.00579834	-0.0088501	0.000610352	0.0100708	-0.00289917	0.0109863	0.010376	-0.000762939	0.0038147	0.00793457	-0.00198364	0.0050354	0.000610352	-0.0050354	0.00961304	0.00137329	-0.00289917
0	-0.00610352	-0.00320435	0.0163269	0.000915527	0.00396729	0.0115967	-0.000915527	0.00183105	-0.000762939	-0.0141907	0.00701904	0.00106812	-0.0111389	0.0143433	0.00991821	0.00198364	0.0170898	0.00274658	-0.00289917	0.00396729	-0.0137329	-0.00473022	0.00595093	-0.0137329	-0.000305176	0.0100708	0.00183105	0.00976562	0.0108337	0.000610352	0.00701904	-0.000152588	-0.00930786	0.00427246	-0.00106812	-0.0114441	0.00366211	0.00259399	-0.00305176	0.00717163	0.00244141	0.00869751	0.00656128	-0.0120544	0.000762939	0.00152588	-0.0132751	0.00183105	0.0050354
0	0.0062561	-0.010376	0.000305176	0.0161743	-0.00411987	0.00106812	0.0170898	-0.00808716	-0.0062561	0.00305176	-0.00427246	0.000305176	-0.00213623	-0.00656128	0.00488281	0.00274658	0.000762939	0.0126648	0.00656128	-0.00350952	0.000762939	0.00106812	-0.00320435	0.00305176	-0.00946045	-0.00671387	0.0117493	-0.00595093	0.00350952	0.0157166	-0.00579834	-0.00473022	0.00686646	-0.00320435	0.00106812	-0.00564575	-0.0126648	0.00335693	-0.00213623	-0.00335693	0.0152588	0.00228882	-0.00671387	0.0112915	0.00305176	-0.00213623	0.00274658	-0.00930786	-0.00411987
0	-0.0106812	0.0108337	0.00778198	-0.0038147	0.0163269	0.0050354	-0.00457764	0.00915527	-0.00228882	-0.00335693	0.00259399	-0.00869751	-0.000152588	0.00839233	-0.00244141	0.00564575	0.0131226	-0.00152588	0.00442505	0.0135803	-0.0050354	0.00152588	0.00442505	-0.00610352	0.00686646	0.00244141	-0.00442505	0.0172424	0.000915527	-0.00350952	0.015564	-0.00244141	0.000305176	0.0125122	-0.00442505	0.00152588	0.00671387	-0.0108337	0.00595093	0.00656128	-0.00778198	0.0132751	0.00961304	0.00152588	0.0172424	0.00869751	-0.00198364	0.00701904	-0.00579834
0	0.00808716	-0.00564575	-0.000457764	0.00961304	-0.00411987	0.010376	0.0140381	0.00411987	0.018158	0.00457764	-0.00396729	0.00762939	-0.00335693	-0.00427246	0.00656128	-0.00335693	-0.00198364	0.0126648	0.00534058	0.0105286	0.0138855	-0.00167847	0.0062561	-0.00213623	-0.0088501	0.0115967	-0.00213623	-0.00762939	0.0115967	0.00640869	0.00259399	0.0201416	0.00488281	0.000915527	0.0114441	-0.00778198	0.000152588	0.00564575	-0.0138855	0.00350952	0.0102234	-0.00717163	0.0131226	0.015564	-0.00259399	0.00976562	0.00839233	-0.00411987	0.0117493
0	0.00244141	0.00106812	-0.0143433	-0.00274658	0.0106812	-0.0125122	0.00442505	0.0222778	0.00152588	0.00427246	0.00747681	0.00152588	0	-0.00762939	-0.00808716	0.00457764	-0.00228882	-0.00213623	0.0190735	0.00274658	0.00442505	0.0143433	0.000762939	0.00228882	0.00183105	-0.0160217	-0.000762939	0.000305176	-0.0140381	0.00656128	0.0109863	-0.00564575	0.0112915	0.00976562	-0.000610352	0.00839233	-0.00518799	-0.00778198	0.00473022	-0.0123596	-0.00839233	0.00946045	-0.00488281	-0.000610352	0.0144958	-0.000305176	0.00320435	0.00915527	-0.00595093
0	0.00213623	-0.0123596	-0.000457764	-0.0012207	-0.0038147	0.00305176	-0.00518799	0.00152588	0.0119019	-0.00228882	0.0050354	0.0123596	-0.00732422	0.000152588	0.000915527	-0.00869751	0.00289917	0.000152588	-0.0120544	0.00564575	0.00579834	-0.00289917	0.0140381	0.00228882	-0.00839233	0.00610352	-0.00228882	-0.00610352	0.00198364	-0.0108337	-0.00335693	0.00579834	-0.00518799	0.00366211	0.0109863	0.000610352	-0.00305176	0.00488281	0.00259399	-0.0038147	-0.00686646	-0.0131226	-0.000152588	-0.00595093	-0.00305176	0.0102234	0.000762939	0.000610352	0.0131226
0	-0.00350952	0.00244141	-0.00610352	0.00152588	-0.000457764	-0.01297	0.0144958	0.00488281	-0.00564575	0.0166321	0.0088501	-0.000915527	0.00823975	-0.00320435	0.00305176	0.0050354	-0.0114441	0.00701904	0.00900269	-0.010376	0.0138855	0.0198364	-0.00656128	0.00671387	0.0105286	-0.00411987	0.00396729	-0.00137329	-0.00442505	0.00839233	-0.00411987	-0.00488281	0.0216675	0.00335693	-0.00228882	0.0154114	-0.00106812	0.000915527	0.0161743	-0.00549316	0.00152588	0.0088501	-0.0144958	0.00167847	0.0105286	-0.00793457	0.00976562	0.0131226	-0.00167847
0	-0.000610352	0.0108337	0.0143433	-0.00946045	-0.000762939	0.00686646	-0.00900269	0.00717163	0.00137329	-0.010376	0.0180054	0.00808716	0.000610352	0.0193787	0.00366211	-0.00762939	0.0123596	-0.00793457	-0.0050354	0.0126648	-0.00762939	-0.00198364	0.0213623	0.00106812	0.010376	0.0201416	-0.010376	0.0012207	0.00976562	-0.0111389	0.00518799	0.00228882	-0.0088501	0.0132751	0.00411987	0.00595093	0.0231934	-0.00320435	0.00427246	0.00946045	-0.0062561	0.0012207	0.00473022	-0.0140381	-0.00167847	0.0120544	-0.00442505	0.0105286	0.0141907
0	0.012207	0.0141907	0.00152588	0.00534058	-0.000152588	0.00289917	-0.0038147	-0.0164795	-0.00106812	0.0088501	-0.0102234	0.0062561	0.0186157	0.00106812	0.00671387	0.00778198	-0.00656128	0.00320435	-0.00534058	-0.0134277	0.00793457	-0.00320435	-0.00274658	0.0189209	0.00579834	0.00350952	0.015564	-0.00213623	-0.000610352	0.00366211	-0.0152588	-0.00137329	0.00183105	-0.0106812	0.00534058	0.00915527	0.00244141	0.0109863	0.00473022	0.00228882	0.00442505	-0.00564575	-0.00549316	0.00228882	-0.00762939	-0.00564575	0.00778198	-0.00228882	0.00411987
0	-0.0038147	0.00778198	0.00671387	-0.00518799	0.0106812	0.00442505	-0.0149536	-0.00335693	0.00152588	-0.00289917	0	-0.00595093	-0.00106812	0.0125122	-0.00244141	0.00900269	0.00869751	-0.00869751	-0.0012207	-0.00259399	-0.00946045	0.00671387	-0.00534058	-0.00823975	0.0146484	-0.000610352	-0.000152588	0.0187683	-0.00198364	-0.00930786	0.00579834	-0.000915527	-0.00823975	0.0012207	-0.00991821	-0.00473022	0.0062561	-0.00198364	0.00640869	0.00961304	-0.00320435	0.00274658	0.00106812	-0.0050354	0.00335693	-0.0100708	-0.0117493	0.00595093	-0.00411987
0	0.020752	0.000152588	0.00595093	0.0169373	-0.0050354	0.000152588	-0.00228882	-0.0120544	0.00411987	-0.00640869	-0.00823975	0.0135803	0.00396729	0.000305176	0.0184631	0.0050354	-0.00427246	0.00732422	0	-0.00152588	0.00137329	-0.00930786	0.00717163	0.00610352	-0.00518799	0.0143433	0.0177002	-0.00305176	0.0062561	0.00823975	-0.00808716	0.00213623	0.000762939	-0.00671387	0.0119019	-0.00305176	-0.000457764	0.0190735	-0.000610352	-0.00289917	0.0157166	0.000610352	-0.000610352	0.00991821	-0.000610352	0.00335693	0.00198364	-0.00411987	0.00900269
0	-0.00656128	0.0190735	-0.00274658	-0.000457764	0.0158691	0.0012207	0.00869751	0.00930786	-0.00595093	0.00427246	0.00183105	-0.00732422	0.00869751	-0.000305176	-0.0038147	0.0166321	0.00961304	0.00518799	0.0187683	0.00106812	-0.00564575	0.0062561	-0.00488281	-0.00457764	0.00564575	-0.00198364	0.00488281	0.0137329	0.0038147	0.0201416	0.00839233	-0.00595093	0.0088501	0.000152588	-0.00854492	0.0115967	-0.00213623	-0.0062561	0.012207	0.0126648	0.00671387	0.0154114	-0.00198364	0.0038147	0.00396729	-0.00808716	0.00549316	0.000610352	-0.0140381
0	-0.00732422	-0.0112915	0.0111389	0.00793457	-0.00473022	0.0123596	0.0108337	0.000457764	0.00610352	0.00213623	-0.00183105	-0.000610352	-0.014801	-0.000915527	0.00671387	-0.010376	0.0102234	0.0183105	0.000915527	0.00442505	0.00518799	0.00183105	0.00228882	-0.0109863	-0.0088501	0.0109863	-0.00778198	0.000152588	0.0186157	0.0062561	0.00534058	0.0140381	-0.000457764	0.0012207	-0.00320435	-0.0106812	0.00152588	-0.000915527	-0.0132751	0.0109863	0.00717163	-0.00366211	0.01297	0.00549316	0	0.0106812	-0.00930786	-0.00396729	0.00488281
0	-0.00640869	-0.00167847	-0.00228882	0.00762939	-0.0038147	-0.00152588	0.0138855	0.00274658	-0.00213623	0.0128174	-0.00549316	-0.00961304	0.00427246	-0.0062561	-0.00183105	0.00427246	-0.00961304	0.00305176	0.0163269	-0.00549316	0.0100708	0.0140381	-0.0111389	-0.00564575	0.00305176	-0.00915527	0.00167847	-0.00167847	-0.00595093	0.0100708	-0.000152588	0.00411987	0.014801	-0.00305176	-0.0012207	0.00259399	-0.00762939	-0.00167847	0.00152588	-0.0144958	0.00320435	0.00656128	-0.00274658	0.00991821	0.00946045	-0.0050354	0.00488281	0.00183105	-0.0050354
0	-0.0100708	-0.000762939	0.00869751	-0.0120544	0.00579834	0.0202942	-0.00305176	0.00534058	0.0192261	-0.00198364	-0.00259399	-0.00152588	-0.00549316	0.00213623	-0.00686646	-0.00366211	0.0137329	0.000152588	-0.000305176	0.0151062	0.00137329	0.00442505	0.0050354	-0.0050354	0.00595093	0.00335693	-0.0144958	0.00900269	0.0128174	-0.00762939	0.0115967	0.0128174	-0.00213623	0.00808716	0.00305176	-0.00183105	0.00411987	-0.00534058	-0.000762939	0.00915527	-0.00488281	0.00213623	0.019989	-0.00137329	-0.000457764	0.0166321	-0.000457764	0.00320435	0.00839233
0	0.012207	-0.00473022	-0.00488281	0.0128174	0.000152588	0.00640869	0.012207	-0.00228882	0.00869751	0.010376	-0.00152588	0.0120544	0.00762939	-0.0115967	0.00869751	0.00198364	-0.0088501	0.0146484	-0.00106812	-0.00869751	0.0189209	0.00991821	0.00152588	0.0152588	-0.000610352	0.000152588	0.00549316	-0.00915527	0.00595093	0.00549316	-0.00839233	0.00579834	0.0160217	0.00289917	0.0132751	0.0134277	-0.00686646	0.0050354	0.00289917	-0.00701904	0.00549316	-0.00808716	-0.0050354	0.0221252	0.00610352	0.00686646	0.0209045	-0.00473022	0.00457764
0	0.000762939	0.00595093	-0.00183105	-0.00427246	0.0100708	-0.00915527	-0.0114441	0.0138855	0.00259399	-0.00534058	0.0140381	0.00839233	0.00640869	0.0050354	-0.00244141	0.00457764	-0.0050354	-0.0154114	0.00717163	0.00274658	-0.0131226	0.0163269	0.0141907	-0.00579834	0.0102234	0.0105286	-0.00518799	0.000152588	-0.00518799	-0.010376	0.00686646	-0.00335693	0	0.0186157	0.00305176	0.00534058	0.0117493	-0.00640869	-0.000305176	0.00167847	-0.0120544	-0.0012207	-0.000915527	-0.00350952	0.00946045	0.00152588	0.00350952	0.0123596	-0.000915527
0	0.010376	-0.00610352	0.00106812	0.00167847	-0.00747681	-0.00274658	-0.00518799	0.00396729	0.0117493	-0.00686646	-0.00411987	0.0144958	0.000915527	-0.0038147	0.0114441	-0.00198364	-0.00915527	0.00320435	-0.0088501	-0.00152588	0.00259399	-0.00808716	0.00335693	0.0131226	-0.00518799	0.010376	0.00732422	-0.0114441	-0.00335693	0.00289917	-0.00717163	0.00137329	-0.00442505	-0.00595093	0.0134277	-0.00167847	0.00274658	0.0169373	-0.00259399	-0.00717163	0.00244141	-0.00549316	-0.00137329	-0.000457764	-0.0137329	0.00274658	0.00488281	-0.00167847	0.0128174
0	0.00274658	0.0128174	-0.00167847	-0.00595093	-0.00396729	-0.0102234	0.000610352	0.00198364	-0.00793457	0.0088501	0.0183105	-0.00228882	0.00808716	0.0149536	-0.00640869	-0.00244141	0.00244141	-0.00564575	0.00244141	-0.00656128	-0.00167847	0.0161743	-0.00289917	0.00106812	0.0198364	0	-0.000610352	0.00915527	-0.00900269	0.00427246	0.00366211	-0.0157166	0.00991821	0.00686646	-0.00915527	0.015564	0.0108337	-0.00473022	0.0109863	0.00518799	-0.00671387	0.00396729	-0.00518799	-0.00213623	0.0088501	-0.00915527	0.0062561	0.019989	-0.00595093
0	0.00732422	0	0.0138855	-0.000610352	-0.00152588	0.0114441	-0.0102234	-0.00396729	0.0160217	-0.0062561	0.00228882	0.018158	-0.00595093	0.00762939	0.0143433	-0.00640869	0.0114441	0.00808716	-0.0128174	0.00610352	0.00137329	-0.00839233	0.00823975	0.00106812	-0.0012207	0.0166321	0.00869751	0.0102234	0.0126648	-0.00244141	0.00366211	0.00595093	-0.0123596	0.00701904	0.00976562	-0.010376	0.00900269	0.0126648	0.000457764	0.0149536	0.00961304	-0.0106812	0.00686646	0.00152588	-0.00869751	0.00366211	-0.000610352	0.0012207	0.0138855
0	0.000915527	0.0123596	-0.00152588	0.00640869	0.00396729	0.00213623	0.00839233	-0.00671387	-0.00305176	0.0132751	-0.0119019	-0.00854492	0.0140381	0.000152588	-0.000457764	0.0158691	0.00762939	0.00244141	0.00183105	-0.00488281	0.00778198	-0.00411987	-0.0164795	0.00534058	0.00701904	-0.0088501	0.012207	0.0149536	0.00289917	0.00427246	0.00595093	0.0038147	0.00183105	-0.0112915	-0.00549316	0.0105286	-0.00823975	0.00244141	0.0152588	-0.000152588	0.0050354	0.0140381	-0.0012207	0.0012207	-0.00244141	-0.0149536	0.00518799	0	-0.0125122
0	-0.000762939	0.00305176	0.00915527	0.00167847	0.00442505	0.00564575	-0.0062561	0.0012207	0.00228882	-0.0123596	0.00106812	-0.000457764	-0.00167847	0.0108337	-0.00717163	-0.0012207	0.0186157	0.00183105	-0.000457764	0.01297	-0.00701904	-0.00747681	0.000762939	-0.00762939	0.00228882	0.00198364	-0.00610352	0.00366211	0.0137329	-0.00442505	0.00518799	0.00793457	-0.00930786	-0.00396729	0.00289917	-0.00610352	0.000305176	-0.00335693	-0.00259399	0.0132751	-0.00228882	0.0038147	0.0175476	-0.00579834	-0.00656128	0.00427246	-0.00778198	0.00244141	-0.00106812
0	0.0143433	-0.00366211	-0.00534058	0.0259399	0.00549316	0.00289917	0.0108337	-0.00320435	0	-0.00274658	-0.0175476	0.00518799	0.00610352	-0.0120544	0.00976562	0.0120544	0.00106812	0.0128174	0.0128174	-0.000305176	-0.00244141	-0.00213623	-0.00427246	-0.000762939	-0.00473022	-0.00259399	0.0149536	-0.0012207	-0.000305176	0.019989	0.00320435	-0.00198364	0.00839233	-0.00305176	0.00259399	0.000762939	-0.010376	0.0105286	0.00305176	-0.00259399	0.0167847	0.0038147	-0.00244141	0.0149536	-0.00244141	0.000152588	0.0125122	-0.00640869	-0.00244141
0	-0.0106812	0.00793457	0	0.000457764	0.0201416	0.0050354	-0.000610352	0.0186157	-0.00610352	-0.00259399	0.0114441	-0.00717163	-0.00473022	0.0126648	0.000305176	0.000152588	0.0137329	0.000305176	0.00747681	0.0143433	0	0.0140381	0.00518799	-0.0141907	0.00747681	-0.00198364	-0.00488281	0.00823975	-0.00152588	0.0012207	0.0177002	0.00656128	0.0106812	0.012207	-0.00396729	0.00930786	-0.00106812	-0.0126648	0.0111389	0.00167847	-0.0108337	0.0105286	0.0143433	0.00473022	0.0131226	0.00640869	-0.00488281	0.00640869	-0.00656128
0	-0.00595093	-0.00900269	0.00930786	0.00152588	-0.00564575	0.00869751	0.0125122	-0.00274658	0.0106812	0.00686646	-0.000762939	0.00610352	-0.00839233	-0.00167847	0.0062561	-0.0115967	-0.00335693	0.0154114	-0.00335693	-0.000762939	0.0180054	0.0050354	0.00244141	0.00595093	-0.000762939	0.000610352	-0.00549316	-0.01297	0.00549316	-0.00183105	-0.00717163	0.0163269	0.0128174	-0.00137329	0.0120544	0.00183105	-0.00152588	0.000915527	-0.0163269	-0.000762939	0.00717163	-0.0120544	0.00717163	0.0169373	-0.00350952	0.00915527	0.0131226	-0.00808716	0.00350952
0	-0.00778198	0.00167847	-0.0088501	-0.00701904	0.0038147	-0.00137329	0.00411987	0.00839233	-0.00762939	0.00549316	0.00228882	-0.00930786	0.00762939	-0.00152588	-0.0144958	0.00488281	0.00183105	0.00167847	0.00823975	-0.00350952	-0.00259399	0.0123596	0.00457764	0.00259399	0.00671387	-0.00305176	-0.00137329	-0.00473022	-0.00534058	0.00671387	-0.000610352	-0.0123596	0.00762939	0.0100708	-0.00457764	0.00900269	0.00778198	-0.00915527	0.00137329	0.0012207	-0.00671387	0.00167847	-0.00518799	-0.00289917	0.0120544	-0.00213623	0.00610352	0.0172424	-0.00610352
0	-0.000610352	-0.0137329	-0.00213623	-0.0146484	-0.010376	0.00991821	-0.00518799	0.00106812	0.0234985	0.00732422	0.00518799	0.00976562	-0.00564575	0.00106812	-0.00656128	-0.0135803	0.0038147	0.00198364	-0.0134277	0.015564	0.0134277	-0.00869751	0.012207	0.00915527	-0.00473022	-0.00167847	-0.00488281	-0.0012207	0.0012207	-0.010376	0.00579834	0.0125122	-0.00564575	0.00686646	0.0205994	-0.00183105	0.00198364	0.010376	-0.0062561	0.00473022	0.00137329	-0.0088501	0.0109863	0.00610352	-0.00656128	0.0166321	0.00839233	-0.00259399	0.0137329
0	0.00717163	0.0050354	-0.01297	0.00366211	0.00320435	-0.0115967	0.0109863	0.00534058	-0.000762939	0.0213623	0.00106812	0.000305176	0.0192261	-0.00640869	-0.0038147	0.0134277	-0.0108337	-0.00457764	0.0112915	-0.00244141	0.00747681	0.00976562	-0.0038147	0.0152588	0.00732422	-0.00396729	0.0180054	0.00595093	-0.0131226	0.00732422	-0.00152588	-0.00747681	0.00900269	-0.00350952	0.00213623	0.0143433	0.00259399	0.00808716	0.0137329	-0.00534058	0.00305176	0.00686646	-0.00946045	0.00701904	0.00656128	-0.00778198	0.00961304	0.0109863	0.00335693
0	0.00106812	0	0.00747681	-0.00762939	-0.00228882	0.00366211	-0.00991821	0.00564575	0.0038147	-0.0088501	0.00793457	0.0102234	-0.00213623	0.0100708	0.0050354	-0.00305176	0.0050354	-0.00686646	-0.00473022	0.00671387	-0.0100708	-0.00595093	0.0132751	0.00320435	-0.000305176	0.0152588	0.0102234	0.00335693	0.00213623	-0.00167847	0.0062561	-0.0115967	-0.0154114	0.0109863	-0.00350952	-0.00701904	0.0177002	0.00671387	0.00137329	0.0115967	0.000457764	0.000610352	0.00473022	-0.0167847	-0.000610352	0.00854492	-0.0062561	0.00732422	0.0189209
0	0.0112915	-0.00762939	-0.000152588	0.0111389	-0.0111389	-0.00518799	0.00411987	-0.0119019	-0.00518799	0.00335693	-0.000915527	0.0108337	0.00320435	-0.00259399	0.00854492	0.00366211	-0.00549316	0.00488281	-0.00274658	-0.01297	0.00137329	-0.00213623	-0.00213623	0.00869751	-0.00305176	-0.00167847	0.0152588	-0.000457764	0.00289917	0.0128174	-0.00823975	-0.00350952	-0.000457764	-0.00579834	0.00183105	-0.00396729	-0.00640869	0.00793457	0.00732422	-0.00183105	0.0088501	0.00335693	-0.00701904	-0.00213623	-0.00366211	-0.00457764	0.00289917	-0.00808716	-0.0012207
0	-0.00167847	0.0137329	0.0128174	0.00396729	0.00976562	-0.00610352	-0.0125122	-0.00152588	-0.01297	-0.0102234	0.0119019	-0.00579834	-0.000762939	0.0233459	0.00244141	0.00518799	0.0102234	-0.0088501	0.00137329	-0.00534058	-0.0115967	0.00915527	-0.00106812	-0.0117493	0.0187683	0.0117493	-0.00259399	0.0135803	0.00854492	-0.00411987	-0.00106812	-0.00213623	-0.00488281	0.000915527	-0.00610352	0.00167847	0.0115967	-0.00579834	0.00915527	0.0215149	-0.00183105	0.00137329	0.00579834	-0.00442505	0.00396729	-0.00427246	-0.0100708	0.015564	-0.000152588
0	0.0152588	-0.0050354	0.018158	0.0164795	-0.00930786	0.0115967	0.00411987	-0.014801	0.00350952	-0.00305176	-0.010376	0.00732422	-0.00457764	0.00564575	-0.000762939	0.00595093	0.0146484	0.00396729	-0.0050354	0.00854492	-0.00854492	-0.000915527	0.00732422	0.00610352	-0.00396729	0.0100708	0.00793457	-0.0109863	0.0125122	0.010376	-0.00518799	0.0144958	0.00274658	-0.0108337	0.014801	-0.00228882	-0.00488281	0.0115967	-0.00579834	0.00366211	0.0169373	0.00350952	0.0140381	0.00946045	-0.00534058	0.00839233	0.000915527	-0.00808716	0.00976562
0	0.00518799	0.0132751	-0.00396729	0.000915527	0.0152588	-0.0038147	0.00259399	0.00350952	-0.00915527	0.000457764	-0.00213623	-0.0137329	0.00518799	0.0038147	-0.00854492	0.00640869	0.0106812	0.00320435	0.00823975	0.0038147	0.000305176	0.00305176	-0.00778198	0.00534058	0.00350952	-0.0164795	0.000152588	0.0157166	-0.00747681	0.00579834	0.0202942	0.00228882	0.00198364	0.000762939	0.000915527	0.00274658	-0.00930786	-0.00823975	0.00900269	-0.0038147	-0.00656128	0.0213623	0.0088501	0.000152588	0.0138855	0.00411987	-0.00183105	0.00411987	-0.0140381
0	-0.00457764	-0.00549316	0.000915527	-0.00473022	0.00839233	0.017395	-0.0088501	-0.000915527	0.0132751	-0.0128174	-0.00778198	0.00366211	-0.0163269	-0.00595093	0.00518799	-0.00183105	0.00869751	0.00289917	-0.00396729	0.0125122	0.0012207	-0.00701904	0.00549316	-0.000762939	-0.010376	-0.000915527	-0.00289917	0.00137329	0.00823975	-0.00579834	-0.000152588	0.0135803	-0.00213623	0.00167847	0.00534058	-0.010376	-0.00244141	0.00167847	-0.00656128	0.00518799	0.00106812	-0.00686646	0.00976562	0.00701904	0.000610352	0.00823975	0.0012207	-0.00518799	-0.00198364
0	-0.00808716	-0.00274658	-0.0138855	0.00701904	0.00778198	-0.00579834	0.0137329	0.0134277	0.00183105	0.00869751	-0.00595093	-0.00793457	-0.00244141	-0.0178528	-0.00183105	0.0117493	-0.00686646	0.0038147	0.0222778	0.000762939	0.0038147	0.0102234	-0.00518799	-0.0038147	-0.00595093	-0.0102234	0.00808716	0.00259399	-0.0062561	0.014801	0.0115967	-0.00244141	0.0143433	0.00778198	-0.000457764	0.00106812	-0.00778198	-0.000915527	0.00427246	-0.0158691	0.00747681	0.0154114	-0.0108337	0.00671387	0.0216675	-0.00228882	-0.00427246	0.00686646	0.00213623
0	-0.0105286	-0.00152588	0.00854492	-0.010376	0.00228882	0.00823975	0.00213623	0.0184631	0.00946045	-0.00320435	0.0109863	-0.00152588	-0.00823975	0.00823975	-0.00411987	-0.00808716	0.0123596	0.0012207	0.00411987	0.019989	0.00335693	0.00335693	0.0169373	-0.00793457	0.0050354	0.00595093	-0.0141907	0.00823975	0.00793457	-0.00701904	0.0154114	0.00488281	-0.00305176	0.018158	0.00991821	0.00213623	0.0146484	-0.000915527	-0.00991821	0.0062561	-0.00473022	-0.000305176	0.00854492	-0.00732422	0.00534058	0.0172424	0.00305176	0.00915527	0.0144958
0	0.00717163	-0.00549316	-0.00396729	0.00427246	-0.00549316	0.000915527	0.0135803	-0.00473022	0.00427246	0.0123596	-0.000305176	0.00488281	0.00198364	-0.00732422	0.00411987	-0.00595093	-0.0119019	0.0114441	0.00335693	-0.00915527	0.0123596	0.0088501	0.000152588	0.0114441	0.00274658	-0.000152588	0.0038147	-0.0088501	0.00442505	0.00549316	-0.0134277	-0.00106812	0.0115967	-0.00396729	0.00244141	0.018158	0.00274658	0.00289917	0.0050354	-0.00411987	0.00534058	-0.00747681	-0.012207	0.0102234	-0.00244141	-0.00411987	0.0164795	0.0050354	0.00213623
0	-0.0111389	0.00564575	-0.00167847	-0.0123596	0.00335693	-0.00335693	-0.00747681	0.00427246	-0.00473022	0.00732422	0.0154114	-0.0115967	0.000915527	0.00717163	-0.0120544	-0.00457764	0.00183105	-0.0128174	-0.00274658	0	-0.000610352	0.00946045	0.000457764	-0.0012207	0.0114441	0.00259399	-0.00747681	0.00488281	-0.00289917	-0.0119019	0.00137329	0.00274658	0.00442505	0.00549316	-0.0050354	0.00350952	0.0111389	-0.00366211	0.00717163	0.0050354	-0.0120544	0.00106812	-0.000915527	-0.00747681	0.00640869	-0.00167847	-0.0088501	0.0140381	0.00167847
0	0.0146484	0.00442505	0.00366211	-0.00305176	-0.0170898	-0.00396729	-0.00900269	-0.00976562	0.00793457	0.00198364	-0.00671387	0.020752	0.0114441	-0.00396729	0.00961304	-0.00778198	-0.0134277	-0.00106812	-0.0180054	-0.00854492	0.0106812	-0.00610352	0.00579834	0.0210571	0.00640869	0.00900269	0.00747681	-0.00915527	0.00457764	-0.00900269	-0.0119019	0.0102234	-0.00289917	-0.00396729	0.0215149	0.00854492	-0.000610352	0.0134277	0.00305176	-0.00549316	-0.00152588	-0.00793457	-0.000915527	0.00274658	-0.0114441	0.00747681	0.0108337	-0.00808716	0.0120544
0	0.00640869	0.0216675	-0.00198364	-0.00350952	0.0114441	-0.00854492	-0.00198364	0.00854492	-0.00808716	0.00396729	0.0117493	-0.0062561	0.0160217	0.0125122	-0.00778198	0.014801	0.000457764	-0.0143433	0.00900269	-0.00595093	-0.014801	0.0100708	0.00198364	0.00228882	0.0192261	-0.00106812	0.00869751	0.0105286	-0.00579834	0.00656128	0.0038147	-0.0126648	0.00198364	0.00427246	-0.00564575	0.00915527	0.00732422	-0.00167847	0.0109863	0.00930786	0.00289917	0.0117493	-0.00549316	-0.00518799	0.00640869	-0.00701904	-0.000457764	0.00915527	-0.00686646
0	0.00732422	-0.00518799	0.00991821	0.00579834	0.00274658	0.00823975	-0.00610352	-0.00213623	0.00869751	-0.0050354	0.0012207	0.00946045	-0.00869751	0.00350952	0.0125122	-0.0012207	0.00274658	-0.00106812	-0.00564575	0.00320435	-0.00961304	-0.00610352	0.0120544	-0.00518799	-0.00869751	0.0141907	0.00350952	-0.00289917	0.0114441	0.00335693	-0.000762939	0.0038147	-0.00869751	-0.000610352	0.00244141	-0.0146484	0.00320435	0.0149536	-0.00671387	0.00808716	0.017395	0.000762939	0.00137329	0.00167847	0.000457764	0.00198364	-0.0134277	-0.00808716	0.0105286
0	0.00656128	0.00732422	0.00152588	0.0135803	0.00442505	-0.00640869	0.00579834	-0.00564575	-0.0111389	0	-0.00686646	-0.00717163	0.00335693	-0.00259399	0.00717163	0.0125122	-0.00854492	-0.000610352	0.0062561	-0.00869751	-0.0038147	-0.00137329	-0.0151062	-0.00167847	0.000610352	0.000305176	0.00930786	0.00274658	-0.00259399	0.00991821	0.0012207	-0.00457764	0.00396729	-0.00457764	-0.00961304	0.000152588	-0.00350952	0.00289917	0.00518799	-0.00793457	0.0062561	0.0178528	-0.00320435	0.00106812	0.00991821	-0.0105286	-0.00671387	-0.0012207	-0.00320435
0	-0.0120544	0.00335693	0.0198364	-0.00167847	0.00259399	0.0151062	0.00320435	0.000305176	-0.00167847	-0.0131226	-0.00396729	-0.00946045	-0.00930786	0.0106812	-0.000305176	-0.00152588	0.017395	0.00518799	-0.000610352	0.00732422	-0.00900269	-0.00473022	-0.000915527	-0.0149536	0.00289917	0.0109863	-0.00900269	0.00961304	0.0242615	0.000610352	0.00274658	0.00396729	-0.00595093	-0.000152588	-0.00747681	-0.00854492	0.0120544	-0.00488281	-0.00930786	0.0219727	0.00335693	-0.00366211	0.0192261	-0.000457764	-0.0038147	-0.000915527	-0.00823975	0.00442505	-0.0012207
0	0.00518799	-0.00259399	-0.00320435	0.0149536	0.000762939	0.00564575	0.0204468	-0.00350952	0.00198364	0.00976562	-0.0112915	0	0.00366211	-0.00732422	0.00518799	0.00579834	0.0050354	0.0210571	0.00366211	-0.00106812	0.0125122	-0.00320435	-0.00717163	0.00732422	-0.00762939	-0.0062561	0.0102234	0.00274658	0.0115967	0.0177002	-0.000762939	0.0111389	0.00717163	-0.00915527	0.0111389	0.00213623	-0.0135803	0.0117493	0.00671387	-0.00259399	0.0141907	0.00442505	0.00183105	0.0119019	0.0012207	0.00869751	0.00976562	-0.00961304	-0.000762939
0	-0.00976562	0.0114441	0.00137329	-0.00427246	0.0186157	0.00442505	-0.00167847	0.0115967	0.00289917	-0.00152588	0.00213623	-0.00839233	0.00183105	0.0038147	-0.00732422	0.0038147	0.0123596	-0.00396729	0.0062561	0.0114441	-0.00228882	0.00564575	0.00106812	-0.00991821	0.00335693	-0.00854492	-0.00473022	0.00946045	-0.00305176	-0.000152588	0.0131226	0.00228882	0.00717163	0.0109863	-0.00198364	0.00244141	0.00244141	-0.00961304	0.00686646	0.00289917	-0.0111389	0.00564575	0.0100708	-0.00564575	0.0105286	0.0154114	0.00213623	0.00518799	0.00183105
0	0.00427246	-0.0114441	0.00106812	0.00671387	-0.00762939	0.00396729	0.00869751	0.00106812	0.015564	0.00274658	-0.00976562	0.00717163	-0.00183105	-0.0134277	0.00534058	-0.0050354	-0.00823975	0.00335693	-0.00366211	0.00823975	0.00839233	-0.00961304	0.00244141	0.00213623	-0.0102234	-0.00106812	-0.00228882	-0.00823975	0.00137329	-0.00274658	0.00198364	0.0115967	-0.00274658	0.000762939	0.00854492	-0.00106812	-0.00335693	0.00671387	-0.00396729	-0.0050354	0.0012207	-0.000305176	0.00488281	0.00350952	-0.00869751	0.00961304	0.0141907	-0.00808716	0.00534058
0	-0.00350952	-0.00137329	-0.00946045	-0.00457764	0.000610352	-0.012207	0.00717163	0.012207	-0.00137329	0.0140381	0.0134277	-0.000762939	0.00839233	-0.00274658	-0.0184631	-0.00198364	-0.0088501	-0.012207	0.00488281	0.000610352	0.00488281	0.0196838	0.00854492	0.00640869	0.00747681	-0.00823975	-0.00732422	-0.00335693	-0.0189209	-0.000915527	0.0105286	-0.0088501	0.00930786	0.0244141	-0.00137329	0.0109863	0.0108337	-0.00610352	-0.00335693	-0.0111389	-0.00656128	0.00747681	-0.00762939	0.000457764	0.0170898	0.00335693	0.00289917	0.0184631	0.000152588
0	0.00717163	-0.00137329	0.0108337	-0.00839233	-0.00213623	0.0114441	-0.00991821	0.0012207	0.0230408	-0.00305176	0.0105286	0.0236511	-0.00320435	0.000762939	0.00518799	-0.00762939	0.0038147	0.00183105	-0.00671387	0.0146484	0.00335693	0.0012207	0.0256348	0.0050354	-0.00610352	0.019989	-0.00717163	-0.0131226	0.0111389	-0.00671387	-0.00854492	0.0132751	0.00305176	0.00778198	0.0175476	0.00167847	0.0112915	0.00671387	-0.00396729	0.00823975	-0.0012207	-0.0167847	0.00534058	0.00518799	-0.000457764	0.0146484	0.00396729	0.000305176	0.0131226
0	0.00900269	0.00823975	-0.000915527	0.00778198	-0.00167847	-0.00640869	0.0151062	-0.000305176	-0.00411987	0.0160217	0.00396729	-0.0038147	0.0152588	0.00488281	0.00137329	0.00106812	-0.0111389	-0.000762939	0.00167847	-0.00839233	0.0120544	0.00930786	-0.00991821	0.0115967	0.0112915	-0.00183105	0.00366211	-0.00198364	-0.00518799	0.0012207	-0.00915527	-0.00457764	0.0117493	-0.00442505	-0.00671387	0.0128174	0.00640869	-0.00167847	0.00610352	0.00335693	-0.000915527	-0.00671387	-0.00595093	0.00946045	-0.00137329	-0.0119019	0.0109863	0.00961304	-0.00350952
0	0.00411987	0.00518799	0.00518799	-0.010376	-0.0012207	0.000152588	-0.0100708	0.00183105	0.000457764	-0.0062561	0.00640869	0.00442505	0.00778198	0.0154114	-0.00442505	-0.000305176	0.00610352	-0.0123596	-0.00732422	0.00289917	-0.00778198	-0.00549316	0.00167847	-0.000762939	0.0115967	0.00473022	-0.00762939	0.00671387	-0.000457764	-0.0134277	0.0012207	-0.00320435	-0.0125122	0.00442505	-0.00244141	0.00106812	0.0135803	-0.000762939	-0.0050354	0.0088501	-0.00137329	-0.00518799	0.00793457	-0.0050354	-0.00671387	0.000762939	0.000762939	0.00457764	0.00228882
0	0.0151062	0.00427246	-0.00350952	0.0114441	0.00610352	-0.00198364	-0.00106812	-0.0109863	-0.00595093	0.00320435	-0.00671387	0.00778198	0.012207	-0.00427246	0.0112915	0.0126648	-0.00167847	0.00518799	-0.00518799	-0.0161743	0.00350952	-0.0140381	-0.00961304	0.0169373	-0.000457764	0.00106812	0.0187683	-0.000152588	0.00228882	0.00534058	-0.0152588	-0.00396729	-0.00488281	-0.0149536	0.00350952	0.00640869	-0.00564575	0.015564	0.017395	0.00274658	0.00808716	0.00335693	-0.00579834	0	-0.00915527	-0.00289917	0.0117493	-0.00488281	-0.00305176
0	-0.00640869	0.0137329	0.0138855	-0.000152588	0.0160217	0.010376	-0.000915527	0.00610352	-0.00183105	-0.00228882	0.00823975	-0.00793457	0.00518799	0.0134277	-0.0062561	0.0117493	0.0169373	-0.00808716	0.00701904	0.00930786	-0.0062561	0.00396729	0.00213623	-0.00610352	0.00991821	0	0.00595093	0.022583	-0.00213623	-0.00228882	0.01297	-0.0105286	-0.00732422	0.00564575	-0.0108337	0.00427246	-0.00305176	-0.0167847	0.0241089	0.0134277	-0.0108337	0.0160217	0.000762939	-0.010376	0.0119019	0.00213623	-0.0112915	0.00823975	0.00305176
0	0.0157166	-0.0050354	0.0112915	0.0161743	0.00320435	0.00915527	0.00900269	-0.00183105	0.00732422	-0.0050354	-0.00320435	0.0140381	-0.00579834	0	0.0164795	-0.00488281	0.00473022	0.014801	-0.00274658	0.00183105	0.00167847	-0.0062561	0.00167847	0.00198364	-0.0062561	0.00747681	0.00610352	-0.0088501	0.00808716	0.00930786	-0.000610352	0.00183105	-0.000152588	-0.00305176	0.00518799	-0.00946045	-0.000152588	0.00854492	-0.00854492	0.00350952	0.0123596	0.000305176	0.00747681	0.0119019	-0.00350952	0.0038147	-0.00320435	-0.00869751	0.010376
0	-0.00183105	0.0114441	-0.00671387	0.00564575	0.0158691	-0.00289917	0.00701904	0.00991821	-0.00915527	-0.000457764	0.000762939	-0.00930786	-0.00137329	-0.0012207	-0.00289917	0.00640869	0.00396729	0.0062561	0.0221252	-0.00305176	-0.00671387	0.0100708	-0.0117493	-0.0119019	0.00579834	-0.00915527	-0.00915527	0.00274658	-0.00213623	0.0120544	0.00701904	-0.00686646	0.00640869	-0.00335693	-0.010376	0.00244141	-0.00717163	-0.00976562	0.00320435	-0.00167847	0.00244141	0.00869751	-0.00274658	0.00305176	0.00946045	-0.00137329	-0.00274658	0.00305176	-0.0109863
0	-0.00640869	-0.0108337	-0.00152588	-0.000915527	-0.00152588	0.012207	0.00473022	0.000152588	0.0128174	0.00289917	0.000152588	-0.00183105	-0.0157166	-0.0038147	-0.000457764	-0.0161743	0.0123596	0.0160217	-0.00808716	0.0164795	0.0196838	-0.00183105	0.00411987	-0.00579834	-0.0141907	-0.00350952	-0.0108337	-0.0038147	0.0119019	-0.00244141	0.00701904	0.0190735	0.00198364	0.00152588	0.00579834	-0.012207	-0.0062561	-0.00686646	-0.0125122	0.00564575	0.00411987	-0.00289917	0.0146484	0.0138855	0.00305176	0.010376	-0.00411987	-0.00610352	-0.000762939
0	0.0038147	0.000305176	-0.00961304	0.010376	0.00488281	-0.00640869	0.0144958	0.00778198	0.000610352	0.0186157	-0.00350952	-0.00183105	0.0106812	-0.00915527	0.00411987	0.0138855	-0.00823975	0.00671387	0.0164795	-0.00198364	0.0138855	0.0160217	-0.00717163	0.00595093	0.00213623	-0.0105286	0.00656128	-0.000305176	-0.00610352	0.0141907	0.00320435	0.00427246	0.0230408	0	0.000457764	0.0109863	-0.00701904	-0.00595093	0.00976562	-0.0117493	0.000762939	0.00946045	-0.00305176	0.0186157	0.012207	-0.0050354	0.0132751	0.00793457	-0.00717163
0	-0.0111389	0.0062561	0	-0.0167847	0.0109863	0.0120544	-0.00442505	0.0184631	0.0123596	-0.0038147	0.0106812	0.00823975	-0.00335693	0.00564575	-0.00823975	-0.00183105	0.0160217	-0.00518799	-0.000305176	0.0149536	-0.00213623	0.00183105	0.0131226	-0.00213623	0.0050354	0.00137329	-0.0115967	0.00686646	0.00137329	-0.0106812	0.0161743	0.0050354	-0.00946045	0.0134277	0.0088501	0.000610352	0.00335693	-0.00732422	-0.00244141	0.00320435	-0.0125122	0.00137329	0.00930786	-0.00564575	-0.00259399	0.0128174	0.00473022	0.00335693	0.00808716
0	0.0050354	-0.00671387	-0.00427246	0.00106812	-0.00671387	0.00167847	0.00534058	-0.00640869	0.00869751	0.00854492	-0.00427246	0.00701904	0.00610352	-0.0125122	0.000762939	0	-0.00976562	0.00442505	-0.000762939	-0.00137329	0.00854492	-0.00137329	0.00762939	0.0154114	-0.00900269	-0.00167847	0.00930786	-0.0119019	-0.00518799	0.00106812	-0.00732422	-0.00442505	0.000457764	0.00350952	0.0106812	0.000305176	-0.00686646	0.00747681	-0.00411987	-0.0117493	0.0050354	-0.00305176	-0.0108337	0.00320435	0.000152588	0.00427246	0.00946045	-0.00396729	0.0062561
0	-0.00396729	0.00427246	0.000305176	-0.00320435	0.00213623	-0.0112915	-0.00946045	0.00686646	-0.00411987	-0.000152588	0.0192261	0.00335693	-0.00289917	0.0112915	0.00213623	-0.000762939	-0.00259399	-0.0115967	0.000610352	-0.00213623	-0.00442505	0.0131226	0.00427246	-0.00213623	0.0183105	0.0088501	-0.00167847	0.00442505	-0.00595093	-0.0189209	-0.00274658	-0.0108337	-0.00579834	0.0143433	-0.00167847	0.00396729	0.0143433	0.000152588	0.00778198	0.00213623	-0.0166321	0.000305176	-0.00762939	-0.0166321	0.00747681	0.0050354	-0.00640869	0.0175476	0.0112915
0	0.018158	-0.0062561	0.00411987	0.0128174	-0.00823975	0.00457764	0.0038147	-0.00915527	0.00839233	0.0050354	-0.0012207	0.0157166	0.0105286	0.00106812	0.018158	0.00442505	-0.00106812	0.00549316	-0.00320435	0.00167847	0.0119019	-0.0100708	0.00900269	0.0157166	-0.00274658	0.0137329	0.014801	-0.00869751	0.00534058	0.00305176	-0.00854492	0.00976562	-0.00106812	-0.0038147	0.0149536	-0.000915527	0.00778198	0.0201416	-0.00549316	0.00213623	0.00732422	-0.00823975	0.00228882	0.00137329	-0.00732422	0.00427246	0.00793457	-0.000610352	0.0134277
0	0.0012207	0.0175476	-0.00183105	-0.000457764	0.00747681	-0.00747681	-0.000915527	0.00289917	-0.0125122	0.00946045	0.00991821	-0.000305176	0.0128174	0.00595093	0.00106812	0.0120544	0.00427246	0.0012207	0.00457764	-0.0062561	0.0012207	0.0105286	-0.0106812	0.00900269	0.0163269	-0.0038147	0.00488281	0.0105286	-0.000610352	0.00396729	-0.00259399	-0.00259399	0.000915527	-0.00534058	0.0012207	0.0088501	-0.00106812	0.00198364	0.01297	0.00228882	-0.00198364	0.00610352	-0.00717163	-0.0012207	0.00335693	-0.0134277	0.000915527	0.0126648	-0.017395
0	0.00762939	-0.00396729	0.01297	0.00167847	0	0.00610352	-0.00656128	-0.00518799	0.00259399	-0.0112915	0.000305176	0.00595093	-0.00534058	0.00823975	0.00961304	0.00244141	0.012207	0.0012207	-0.00778198	0.00350952	-0.00457764	-0.0062561	0.00640869	-0.00762939	-0.00289917	0.0112915	-0.000762939	0.00701904	0.0160217	-0.0050354	0.000152588	0.00930786	-0.0137329	-0.00305176	0.00518799	-0.0137329	-0.00473022	0.00244141	0.000152588	0.0161743	0	-0.00747681	0.00747681	-0.00335693	-0.012207	0.00137329	-0.00411987	-0.0119019	0.00106812
0	0.00869751	0.00564575	-0.00793457	0.0138855	0.0062561	-0.00549316	0.00549316	0	-0.00396729	0.0012207	-0.0125122	-0.00991821	0.00732422	-0.00839233	0.00152588	0.0151062	-0.00320435	0.0012207	0.0146484	0.000762939	-0.00183105	0.000457764	-0.0123596	0.00213623	0.00167847	-0.0088501	0.0120544	0.0108337	-0.00152588	0.0123596	0.00610352	-0.00167847	0.00442505	-0.0143433	-0.00701904	0.00106812	-0.0146484	0.00457764	0.0108337	-0.00747681	0.00717163	0.0180054	0	0.0050354	-0.000152588	-0.0119019	0	-0.0100708	-0.0117493
0	-0.00656128	0.0062561	0.0126648	-0.00274658	0.00823975	0.0115967	-0.00274658	0.00747681	0.00427246	-0.00915527	0.00396729	-0.000915527	-0.00915527	0.0135803	0.000610352	-0.00152588	0.0189209	0.00473022	0.0062561	0.0192261	-0.00534058	0.00137329	0.00640869	-0.0112915	0.0050354	0.00610352	-0.0106812	0.0100708	0.00701904	-0.00198364	0.0231934	0.00656128	-0.00640869	0.0126648	-0.00183105	-0.0117493	0.00534058	-0.000457764	-0.00335693	0.0131226	-0.00106812	0.00946045	0.0175476	-0.0062561	0.00732422	0.00823975	-0.0149536	0.00534058	0.00564575
0	0.00686646	-0.00534058	-0.000152588	0.0163269	0.000762939	0.00854492	0.018158	-0.00213623	0.00671387	0.00701904	-0.00961304	0.00701904	-0.0012207	-0.0131226	0.0111389	0.0050354	0.0012207	0.018158	0.00442505	0.00244141	0.0102234	-0.00198364	0.00274658	0.00488281	-0.0119019	0.00228882	0.012207	-0.00717163	0.00793457	0.0172424	-0.00213623	0.0038147	0.0123596	-0.00198364	0.00335693	-0.0038147	-0.00854492	0.00701904	-0.00213623	-0.00579834	0.0164795	-0.000305176	-0.00167847	0.0134277	0.00183105	0.00396729	0.00534058	-0.00915527	-0.00183105
0	-0.0189209	0.00213623	0.00305176	-0.00457764	0.0177002	0.00259399	-0.00198364	0.0144958	-0.00106812	0.000457764	0.00366211	-0.014801	-0.000457764	0.00518799	-0.0131226	0.00137329	0.00854492	-0.00106812	0.00854492	0.00915527	-0.000915527	0.0106812	0.000762939	-0.00839233	0.00411987	-0.00442505	-0.00686646	0.00732422	-0.00808716	0.00137329	0.0125122	-0.00228882	0.0102234	0.0117493	-0.0105286	0.000762939	0.00686646	-0.0123596	-0.00274658	-0.00335693	-0.00717163	0.00198364	0.000152588	0.00549316	0.0141907	-0.00747681	-0.0038147	0.0088501	-0.00564575
0	0.00213623	-0.00823975	0.000152588	-0.00213623	-0.00961304	0.00778198	-0.000610352	-0.00747681	0.0120544	0.00518799	-0.00366211	0.00579834	-0.00289917	-0.00228882	0.00198364	-0.0134277	-0.00564575	0.00534058	-0.00473022	0.00808716	0.0132751	0.000152588	0.00640869	0.00946045	-0.0012207	0.00137329	-0.0062561	-0.0115967	-0.000152588	-0.00610352	-0.00335693	0.0183105	0.00915527	-0.000762939	0.0164795	0.00961304	-0.0038147	0.00473022	-0.0100708	-0.0128174	-0.00762939	-0.0157166	0.000305176	0.00808716	-0.00320435	0.0115967	0.0170898	-0.00259399	0.00869751
0	-0.000152588	0.00534058	-0.00900269	0	0.0088501	-0.0088501	0.0105286	0.0157166	-0.00869751	0.00366211	0.0123596	-0.00350952	0.00717163	0.00473022	-0.00732422	0.00427246	-0.00686646	-0.00366211	0.0131226	-0.00396729	0.000305176	0.0257874	0.00320435	0.00473022	0.0245667	-0.000457764	0.00213623	0.00656128	-0.00579834	0.0038147	0.00518799	-0.00427246	0.00946045	0.00564575	0.00320435	0.018158	0.0050354	-0.00701904	0.0115967	-0.00213623	-0.00869751	0.00656128	-0.00823975	-0.0012207	0.0164795	0.00137329	0.0135803	0.0163269	-0.000915527
0	0.00335693	-0.00473022	0.0135803	-0.00152588	-0.00457764	0.00549316	-0.00305176	0.00473022	0.0167847	0.00259399	0.010376	0.0183105	-0.0062561	0.00198364	0.00244141	-0.0105286	0.00656128	-0.0012207	-0.0135803	0.0143433	0.00946045	-0.00305176	0.0177002	0.00854492	0.000152588	0.0180054	0.00244141	0.000762939	0.00411987	-0.0062561	0.0062561	0.00778198	-0.00915527	0.00808716	0.00854492	-0.00595093	0.00976562	0.00762939	0.00564575	0.00457764	-0.00732422	-0.00244141	0.00747681	-0.0102234	0.00137329	0.0140381	-0.00305176	0.00244141	0.0152588
0	0.0088501	0.00747681	-0.00473022	0.00656128	-0.0038147	-0.0134277	0.00411987	-0.000305176	-0.00350952	0.0131226	0.00717163	0	0.0108337	-0.000457764	0.00350952	0.0038147	-0.0114441	-0.00167847	-0.00183105	-0.0115967	0.00427246	0.00778198	-0.00152588	0.0138855	0.00518799	0.0012207	0.00823975	-0.00732422	-0.00610352	0.00213623	-0.00778198	0.000457764	0.00244141	-0.0088501	0.0102234	0.00762939	0	0.0169373	0.0112915	-0.0119019	0.00595093	0.00198364	-0.0177002	0.00152588	-0.0012207	-0.0144958	0.00457764	-0.000152588	0.00228882
0	-0.00244141	0.00183105	0.014801	-0.00869751	-0.00488281	0.00717163	-0.00823975	-0.000152588	0.000610352	-0.0119019	0.0100708	0.000762939	-0.00305176	0.0170898	-0.00488281	-0.00305176	0.00839233	-0.00793457	-0.00259399	0.00228882	-0.0167847	-0.00427246	0.00717163	-0.00656128	0.00778198	0.01297	-0.000610352	0.00518799	0.00640869	0.000915527	-0.00106812	-0.00732422	-0.0088501	0.00656128	-0.00747681	-0.00427246	0.0201416	-0.000915527	0.00244141	0.0192261	0.000152588	-0.00289917	0.00411987	-0.0161743	-0.00396729	-0.000915527	-0.0102234	0.0062561	0.0088501
0	0.0212097	0.00320435	-0.00488281	0.0144958	-0.00595093	0.00335693	0.0112915	-0.0120544	0.00518799	0.00869751	-0.010376	0.0143433	0.012207	-0.00686646	0.00854492	0.0109863	-0.00320435	0.00350952	0.0038147	-0.00473022	0.00259399	-0.00411987	-0.000610352	0.010376	-0.00167847	0.00610352	0.0202942	-0.000457764	0.00946045	0.0201416	-0.0050354	0.00183105	0.0050354	-0.00564575	0.00610352	0	-0.0102234	0.0131226	0.00274658	0.00183105	0.0219727	0.000152588	-0.0050354	0.0088501	-0.00823975	-0.00564575	0.00793457	-0.00717163	0.00350952
0	-0.00167847	0.010376	0.00747681	0.00640869	0.0126648	-0.00289917	-0.000152588	0.00793457	-0.0038147	-0.0012207	0.0111389	-0.00442505	0	0.0152588	0.000457764	0.0108337	0.0105286	-0.00579834	0.00869751	-0.00183105	-0.0114441	0.00778198	-0.00747681	-0.0100708	0.0152588	0.00183105	0.00320435	0.0195312	0.00183105	0.00579834	0.0123596	-0.00259399	0.00534058	0.00167847	-0.00930786	0.00823975	0.00701904	-0.00549316	0.0119019	0.00701904	-0.00549316	0.0106812	0.00549316	-0.00213623	0.00488281	-0.00427246	-0.00610352	0.00808716	-0.00762939
0	0.0012207	0.000610352	0.00946045	0.0108337	0.00244141	0.00656128	0.00534058	-0.00595093	0.000305176	-0.00823975	-0.00839233	0.00717163	-0.00610352	-0.000152588	0.0172424	-0.00289917	0.000915527	0.0151062	-0.0050354	0.00167847	0.00534058	-0.0154114	0.000762939	0.000610352	-0.0128174	0.00396729	0.00534058	-0.00183105	0.00946045	0.00701904	-0.00152588	0.00976562	-0.00320435	-0.00823975	0.00549316	-0.00762939	-0.00656128	0.00671387	-0.0062561	0.00335693	0.00793457	-0.00152588	0.0126648	0.00808716	-0.00854492	0.00762939	-0.000915527	-0.0135803	-0.00183105
0	-0.00595093	0.00534058	-0.00473022	-0.000915527	0.0117493	-0.00213623	0.00930786	0.00976562	-0.00869751	0.000152588	0.00442505	-0.0102234	0.00137329	0.00137329	-0.00930786	0.00350952	0.00305176	-0.00244141	0.0112915	0.00595093	-0.00427246	0.00228882	-0.00427246	-0.00244141	-0.00259399	-0.0170898	-0.000152588	0.00167847	-0.0102234	0.0138855	0.0102234	-0.00793457	0.0115967	0.00808716	-0.00549316	0.00350952	-0.010376	-0.0143433	0.00396729	-0.00793457	0.00213623	0.0192261	0.00350952	0.0038147	0.0172424	0.0062561	0	0.000915527	-0.017395
0	-0.00320435	-0.00640869	0.0123596	0.00305176	-0.00305176	0.0164795	0.00213623	-0.0038147	0.0108337	-0.00198364	0.000915527	0.00518799	-0.0138855	0.000762939	0.00717163	-0.00762939	0.018158	0.0144958	-0.00839233	0.0146484	0.00457764	-0.00350952	0.0126648	-0.00595093	-0.00473022	0.0105286	-0.0111389	0.000152588	0.0135803	-0.00991821	0.00946045	0.0192261	-0.000915527	0.0123596	0.0134277	-0.00823975	0.00640869	0.00305176	-0.00808716	0.00869751	0.0038147	-0.00610352	0.0192261	0.00610352	-0.00198364	0.0233459	0.00137329	-0.00518799	0.0128174
0	0.00244141	0.00671387	-0.00930786	0.00839233	0.00457764	-0.0050354	0.0115967	0.00732422	0.0038147	0.0125122	-0.000610352	0.0012207	0.00518799	-0.0105286	0.0106812	0.00488281	-0.00930786	0.0137329	0.0131226	0.000152588	0.0166321	0.00762939	-0.00274658	0.00701904	0.0012207	-0.00869751	0.00213623	-0.00427246	-0.00823975	0.0167847	0.0012207	0.00289917	0.0230408	0.0012207	0.00366211	0.0131226	0.000305176	0.00244141	0.00152588	-0.012207	0.00930786	0.00335693	-0.00823975	0.0158691	0.0119019	-0.00595093	0.0100708	0.00274658	-0.00213623
0	-0.00411987	0.00137329	-0.000152588	-0.0164795	0.00335693	0.0050354	-0.00640869	0.017395	0.00976562	-0.00396729	0.00930786	0.00427246	-0.00198364	0.000610352	-0.00793457	-0.00900269	0.00305176	-0.00396729	0.00427246	0.0109863	-0.000457764	0.00778198	0.00991821	-0.00320435	0.00686646	0.000915527	-0.0157166	0.00289917	-0.00198364	-0.0152588	0.00869751	0.000915527	-0.00427246	0.0151062	0.0012207	0.00350952	0.0119019	-0.00671387	-0.00473022	-0.000152588	-0.00686646	-0.000915527	0.00457764	-0.00778198	0.00732422	0.00808716	-0.0038147	0.0160217	0.00579834
0	0.0131226	-0.0062561	-0.00762939	0.000915527	-0.00671387	-0.00137329	0.00183105	-0.00808716	0.00167847	0.00869751	-0.000762939	0.00686646	0.00732422	-0.00366211	0.00244141	-0.00167847	-0.00961304	0.00518799	-0.00564575	-0.00869751	0.0143433	-0.000457764	-0.00289917	0.0152588	-0.00244141	-0.00778198	0.00396729	-0.00198364	-0.00518799	-0.0012207	-0.0143433	-0.000457764	0.00396729	-0.00228882	0.0123596	0.00793457	-0.000915527	0.00930786	0.00244141	-0.00213623	0.0038147	-0.0115967	-0.0100708	0.00488281	-0.0088501	0.00152588	0.0146484	0.000305176	0.00701904
0	-0.00610352	0.00610352	0.00549316	-0.00457764	0.00488281	-0.00167847	-0.00350952	0.0126648	-0.0012207	0.000457764	0.020752	-0.00274658	-0.00442505	0.010376	-0.00976562	0.0038147	0.00930786	-0.0140381	0.00900269	0.00900269	-0.00656128	0.0193787	0.00793457	-0.00656128	0.0151062	0.00274658	-0.00183105	0.010376	-0.00289917	-0.00427246	0.00915527	-0.00946045	0.00289917	0.0144958	-0.00305176	0.0088501	0.0189209	0.000457764	0.00869751	0.0135803	0	0.0050354	-0.000305176	-0.000305176	0.0100708	-0.00457764	-0.00442505	0.0160217	-0.000152588
0	0.0132751	0.00839233	0.0135803	0.00747681	-0.00869751	0.010376	0.00167847	-0.0100708	0.0134277	-0.00289917	-0.00549316	0.017395	0.00305176	0.00457764	0.0158691	-0.00457764	-0.0012207	0.00869751	-0.00411987	0.00244141	0.00991821	-0.00686646	0.00564575	0.0144958	-0.000152588	0.0143433	0.00839233	-0.00656128	0.00579834	-0.000305176	-0.00747681	0.00640869	-0.00732422	-0.00427246	0.0126648	0.00305176	0.00808716	0.0202942	0.000305176	0.00579834	0.00930786	-0.00335693	0.00778198	-0.00198364	-0.00778198	0.0088501	0.0012207	-0.00152588	0.0144958
0	0.00183105	0.0212097	0.00213623	0.00137329	0.0108337	-0.00305176	0.00259399	-0.0012207	-0.0135803	0.00366211	0.00305176	-0.00686646	0.0117493	0.0105286	-0.000152588	0.010376	0.00579834	-0.00152588	0.000762939	-0.01297	-0.0038147	0.00610352	-0.00808716	0.0038147	0.01297	-0.00427246	0.00442505	0.0128174	-0.0038147	0.00442505	-0.00457764	-0.00930786	0.00274658	-0.00900269	-0.00946045	0.0112915	-0.00350952	-0.00198364	0.0175476	0.00213623	0.00335693	0.0146484	-0.00747681	-0.00442505	0.00411987	-0.0117493	-0.00335693	0.00549316	-0.00762939
0	-0.00534058	0.00137329	0.014801	0.00320435	0.000457764	0.0126648	-0.0012207	-0.00564575	-0.00320435	-0.00396729	0.00488281	-0.000762939	-0.0105286	0.00930786	0.00411987	-0.00152588	0.0163269	0.00366211	-0.00732422	0.00274658	-0.00366211	-0.00793457	0.00305176	-0.00839233	-0.00671387	0.0112915	-0.00595093	0.00152588	0.0149536	-0.0038147	-0.00244141	0.00595093	-0.00427246	-0.00396729	-0.00198364	-0.0161743	-0.000610352	0.00442505	-0.00686646	0.0120544	0.0102234	-0.00473022	0.0111389	0.00701904	-0.00259399	-0.000915527	-0.01297	-0.00366211	0.00335693
0	0.00915527	0.00793457	-0.00656128	0.0134277	0.0115967	-0.00656128	0.00686646	0.0038147	0.00335693	0.00610352	-0.00854492	0.00198364	0.0135803	-0.00366211	0.00839233	0.015564	-0.00335693	0.00198364	0.00930786	-0.00289917	0.0012207	0.00259399	-0.0112915	0.00686646	0.00289917	-0.00213623	0.0151062	0.0012207	-0.00228882	0.0189209	-0.000915527	0.00213623	0.0137329	-0.00869751	-0.000915527	0.00839233	-0.0175476	0.0062561	0.010376	-0.0108337	0.0178528	0.015564	-0.00350952	0.0154114	0.0111389	-0.00396729	0.00564575	-0.000610352	-0.00442505
0	-0.00869751	0.00350952	0.00701904	-0.00259399	0.0100708	0.0132751	0.00274658	0.0119019	0.00427246	-0.00549316	0.0062561	-0.00137329	-0.00259399	0.0111389	-0.00335693	0.000152588	0.0201416	-0.00137329	0.00183105	0.0154114	-0.0088501	0.000457764	0.0105286	-0.0117493	0.00778198	0.00915527	-0.0102234	0.0105286	0.0132751	0.00244141	0.0115967	0.00274658	0.00579834	0.00457764	-0.00732422	0.00152588	0.00610352	-0.0146484	0.000152588	0.0143433	-0.00366211	0.0105286	0.0205994	0.00152588	0.0062561	0.015564	-0.000305176	0.00732422	0.000305176
0	0.00457764	-0.0140381	-0.00595093	0.0106812	-0.00427246	0.00411987	0.020752	0.000762939	0.00305176	0.010376	-0.00396729	0.000610352	-0.00396729	-0.0167847	0.00656128	0.00411987	-0.000152588	0.0169373	0.00762939	-0.000915527	0.00869751	0.0012207	-0.00167847	-0.000305176	-0.0141907	-0.00152588	0.00366211	-0.00671387	0.00823975	0.0141907	-0.00305176	0.00686646	0.00747681	-0.000610352	0.00335693	-0.00457764	-0.00808716	0.00457764	-0.0106812	-0.00610352	0.010376	-0.00213623	0.000762939	0.0132751	-0.00183105	0.00244141	0.0105286	-0.00991821	-0.00106812
0	-0.017395	0.00244141	-0.000610352	-0.00549316	0.00640869	-0.00427246	-0.00106812	0.0154114	0.000305176	0.00259399	0.0105286	-0.00747681	-0.0062561	-0.000610352	-0.00579834	0.00244141	-0.000457764	-0.00564575	0.0038147	0.00808716	0.00198364	0.0100708	0.00213623	-0.00518799	-0.000762939	-0.00457764	-0.00656128	0.00411987	-0.00991821	-0.00335693	0.010376	-0.00549316	0.00671387	0.0149536	-0.00473022	-0.00198364	0.00350952	-0.00564575	-0.00244141	-0.00701904	-0.0115967	0.00701904	0.00167847	-0.0012207	0.0187683	0.00518799	-0.000610352	0.0152588	-0.000152588
0	-0.000915527	-0.00747681	0.0062561	-0.00457764	-0.00961304	0.0144958	0.00579834	-0.00244141	0.0180054	0.00701904	-0.00534058	0.00671387	0.00106812	0.000305176	0.00305176	-0.00854492	0.0012207	0.00991821	-0.00457764	0.00701904	0.0152588	-0.00701904	0.00137329	0.00900269	-0.00778198	0.00473022	0.00259399	-0.0111389	0.0115967	0.00350952	-0.00335693	0.0177002	0.000305176	-0.00274658	0.0154114	0.00183105	0.000762939	0.0105286	-0.00778198	-0.00411987	0.0038147	-0.00610352	0.0062561	0.00930786	-0.00259399	0.0154114	0.0131226	-0.000152588	0.022583
0	0.00747681	0.00549316	-0.00823975	0.00183105	0.00549316	-0.00869751	0.00640869	0.00549316	-0.00534058	0.014801	0.0134277	-0.00228882	0.0192261	0.00457764	-0.0117493	0.0115967	-0.000152588	-0.00808716	0.00991821	-0.00137329	-0.00274658	0.0178528	0.00274658	0.00793457	0.01297	-0.00976562	0.00686646	0.00610352	-0.00854492	0.00915527	0.00549316	-0.00686646	0.00976562	0.0138855	0.00198364	0.0151062	0.00427246	-0.0038147	0.0050354	-0.00396729	-0.000457764	0.00411987	-0.0088501	0.0038147	0.0123596	-0.00137329	0.0184631	0.0166321	-0.00213623
0	0.0144958	-0.00366211	0.00228882	-0.00457764	0.000762939	-0.00137329	-0.0166321	-0.00213623	0.00946045	-0.00549316	0.012207	0.0204468	-0.00213623	0.00808716	0.00762939	-0.00396729	0.00610352	-0.00808716	-0.0140381	0.0119019	-0.00274658	-0.00259399	0.0166321	0.000762939	0.00167847	0.01297	-0.00488281	-0.00137329	0.00335693	-0.0166321	-0.00152588	0.00640869	-0.00732422	0.00671387	0.0126648	-0.00656128	0.00869751	0.00778198	-0.0012207	0.00595093	-0.00610352	-0.00991821	0.00274658	-0.0105286	-0.0062561	0.0106812	-0.00259399	0.000915527	0.0134277
0	0.0144958	0.0106812	-0.0062561	0.00778198	0	-0.0135803	-0.00167847	-0.0038147	-0.00396729	0.00228882	-0.00610352	0.00488281	0.0189209	-0.00274658	0.00656128	0.0120544	-0.00793457	-0.00335693	-0.00152588	-0.00808716	0.0102234	-0.00106812	-0.0119019	0.0140381	0.00488281	-0.00350952	0.0169373	0.00213623	-0.00762939	0.00244141	-0.0062561	-0.00183105	0.0012207	-0.0105286	0.00244141	0.0062561	-0.00457764	0.00778198	0.0088501	-0.00442505	-0.00198364	0.000305176	-0.0038147	-0.0012207	-0.00869751	-0.00915527	0.00549316	0	-0.000915527
0	0.000762939	0.00320435	0.0189209	-0.000305176	-0.00854492	0.000762939	-0.00839233	0.00442505	-0.000457764	-0.0106812	0.0132751	0.00442505	-0.000305176	0.0178528	0.00518799	0.000305176	0.00854492	-0.00473022	0.00701904	0.00427246	-0.0135803	0.00915527	0.0134277	-0.0088501	0.0109863	0.0141907	-0.00778198	0.00442505	0.00946045	-0.00259399	0.00152588	-0.00228882	-0.00259399	0.00747681	-0.00137329	0.00320435	0.0190735	-0.00244141	-0.00305176	0.0177002	-0.000762939	-0.00198364	0.0117493	-0.00640869	0.000152588	0.0050354	-0.00930786	0.0088501	0.00717163
0	0.017395	-0.00106812	0.00213623	0.0164795	0.00457764	0.00442505	0.0062561	-0.00335693	0.0120544	0.000762939	-0.0134277	0.0115967	-0.000305176	0.00106812	0.018158	0.0100708	0.00213623	0.0158691	-0.00259399	-0.00686646	0.0125122	-0.00335693	0.000915527	0.0112915	-0.00518799	0.00701904	0.0160217	-0.00534058	0.0114441	0.00961304	-0.0108337	0.00732422	0.00305176	-0.0137329	0.0152588	-0.00244141	-0.00854492	0.0222778	0.00595093	0.00198364	0.0196838	-0.00839233	0.00137329	0.00656128	-0.010376	0.00350952	0.00656128	-0.0140381	0.00549316
0	-0.0141907	0.0109863	0.00823975	0.000762939	0.0152588	0.0106812	0.00274658	0.00137329	-0.00686646	-0.00244141	-0.0038147	-0.0146484	-0.000152588	0.00671387	-0.00640869	0.0143433	0.0183105	-0.00350952	0.00915527	0.00930786	-0.00701904	0.00411987	-0.00549316	-0.0166321	0.0119019	-0.000152588	-0.00106812	0.0198364	0.000305176	0.0012207	0.00946045	-0.00762939	-0.000610352	0.000305176	-0.0163269	0.00167847	0.00259399	-0.00442505	0.0112915	0.00747681	-0.000610352	0.0115967	0.00457764	-0.00152588	0.00488281	-0.00900269	-0.00869751	0.00289917	-0.00762939
0	0.00244141	-0.00137329	0.00732422	0.00167847	-0.00442505	0.00915527	0.00869751	-0.00473022	0.00808716	-0.000610352	-0.0123596	0.00244141	-0.00335693	-0.00518799	0.00717163	-0.00808716	0.0012207	0.017395	-0.0050354	0.00610352	0.0109863	-0.0111389	-0.00335693	-0.000915527	-0.00549316	0.0012207	-0.00366211	-0.0050354	0.0106812	-0.00274658	0.00228882	0.0175476	-0.00320435	-0.00823975	0.00671387	-0.00228882	-0.00747681	0.00137329	-0.00900269	-0.00183105	0.00717163	0.000457764	0.00854492	0.00762939	-0.00656128	0.000915527	-0.00167847	-0.00457764	0.00167847
0	-0.00350952	0.0115967	-0.00808716	0.00488281	0.0218201	-0.00305176	0.00473022	0.01297	-0.00396729	-0.0038147	-0.000762939	-0.00900269	0.00488281	-0.00350952	-0.00656128	0.0146484	-0.000305176	-0.000762939	0.0198364	0.00335693	-0.000762939	0.00534058	-0.00442505	0.00442505	0.00137329	-0.0132751	0.00854492	0.00991821	-0.00732422	0.0158691	0.0102234	-0.00656128	0.00976562	0.00411987	-0.00701904	0.00793457	-0.00350952	-0.0062561	0.0100708	-0.00320435	0.00167847	0.0154114	-0.00213623	0.00289917	0.0149536	0.00152588	0.00427246	0.00259399	-0.0109863
0	-0.0105286	-0.00640869	0.00976562	-0.0062561	0.00564575	0.0137329	-0.00640869	0.010376	0.0109863	-0.00320435	0.0117493	0.00640869	-0.0152588	0.00518799	0.00289917	-0.0105286	0.0128174	0.000762939	-0.00198364	0.0227356	0.00564575	-0.000915527	0.0184631	-0.000305176	-0.00442505	0.00900269	-0.00823975	0.00259399	0.00656128	-0.00747681	0.00854492	0.0178528	-0.00244141	0.0134277	0.00854492	-0.0109863	0.00915527	0.00289917	-0.00640869	0.0131226	0.000610352	-0.00442505	0.0164795	0.00640869	0.00350952	0.0119019	-0.00289917	0.00152588	0.00289917
0	0.00289917	-0.0062561	-0.00488281	0.00671387	-0.00808716	-0.0112915	0.0120544	0.00427246	0.000762939	0.0140381	0.0062561	0.000457764	0.00137329	-0.00457764	0.00457764	-0.00350952	-0.0154114	0.00534058	0.00595093	-0.00686646	0.0160217	0.015564	0	0.010376	0.0062561	-0.0038147	0.00152588	-0.0100708	-0.00808716	0.00930786	-0.00473022	0.00427246	0.0177002	-0.00152588	0.00289917	0.0108337	-0.00549316	0.000457764	0.00152588	-0.0154114	0.00320435	0.00305176	-0.00747681	0.0125122	0.00534058	-0.000152588	0.0137329	0.000610352	-0.00137329
0	-0.00335693	-0.00366211	0.000305176	-0.00869751	-0.000305176	-0.00411987	-0.0012207	0.0111389	-0.00137329	-0.00183105	0.0128174	0.0012207	-0.00366211	0.00595093	-0.00473022	-0.00823975	-0.00183105	-0.00976562	0.00289917	0.00228882	-0.0102234	0.0109863	0.0157166	-0.00488281	0.0108337	0.0100708	-0.0125122	0.00244141	0.000610352	-0.00778198	0.00595093	-0.00106812	-0.0117493	0.0141907	-0.000305176	0.00152588	0.014801	-0.0038147	-0.00473022	0.00457764	-0.00976562	0.00228882	0.00335693	-0.0141907	0.00793457	0.00579834	-0.00442505	0.010376	0.00808716
0	0.00732422	-0.00701904	-0.00167847	-0.00259399	-0.0126648	0.00442505	0.00869751	-0.0106812	0.0109863	0.0198364	-0.00274658	0.00823975	0.00869751	-0.00549316	-0.00701904	-0.00564575	-0.00686646	0.00747681	-0.00534058	-0.00762939	0.0166321	-0.00213623	-0.000915527	0.0209045	-0.00167847	0.000305176	0.0106812	-0.00686646	0.00549316	0.00717163	-0.0137329	0.0109863	0.0119019	-0.00610352	0.0137329	0.00656128	-0.00579834	0.00808716	0.00289917	-0.000762939	0.00473022	-0.00488281	0	0.0114441	-0.00518799	0.00564575	0.0169373	-0.00411987	0.000610352
0	0.00259399	0.0119019	-0.00564575	-0.0062561	0.0102234	-0.00518799	-0.00549316	0.0128174	0.00198364	-0.000915527	0.0141907	-0.000915527	0.00244141	0.0158691	-0.00289917	0.00976562	0.00442505	-0.0120544	0.00595093	0.000915527	-0.00640869	0.0131226	-0.000457764	0.000762939	0.0177002	0.00366211	0.00534058	0.0138855	-0.000610352	-0.000915527	0.00579834	-0.00564575	0.00488281	0.0050354	-0.00137329	0.00823975	0.0100708	-0.00198364	0.0131226	0.00564575	-0.00991821	0.010376	0.00289917	-0.0111389	0.0123596	0.00305176	-0.00259399	0.015564	0.00335693
0	0.0163269	-0.00183105	0.00793457	0.0120544	-0.00930786	0.00244141	-0.000457764	-0.00900269	0.0111389	-0.00732422	-0.00854492	0.0151062	0.00244141	0.00183105	0.0209045	0.00213623	0.00259399	0.00106812	-0.00534058	0.00457764	-0.00610352	-0.0143433	0.00579834	0.00427246	-0.00793457	0.0187683	0.0132751	-0.00320435	0.00671387	0.0088501	-0.00305176	-0.0012207	-0.0100708	-0.00305176	0.00793457	-0.00320435	0.0108337	0.014801	-0.00579834	0.00732422	0.0100708	-0.0108337	0.00305176	-0.000305176	-0.0134277	0.0062561	0.00366211	-0.00534058	0.0115967
0	0.00747681	0.0111389	-0.00976562	0.00610352	0.0114441	-0.00976562	-0.000915527	0.00106812	-0.00839233	0.00213623	-0.000305176	0.00106812	0.00976562	0.00106812	-0.000305176	0.010376	0.00289917	-0.00411987	0.00701904	-0.00717163	-0.012207	-0.00137329	-0.00473022	0.00213623	0.00137329	-0.00686646	0.0105286	0.00915527	-0.0062561	0.00915527	0.00930786	-0.00976562	-0.000915527	0.00106812	-0.00411987	0.00259399	-0.00411987	0.000457764	0.010376	0.00320435	0.00656128	0.00701904	-0.00656128	-0.0050354	0.00320435	-0.00259399	-0.0012207	0.000762939	-0.010376
0	0.000762939	-0.00228882	0.0184631	0.00946045	0.00228882	0.00717163	-0.00228882	-0.00442505	-0.00793457	-0.0106812	0.00900269	0.00656128	-0.0125122	0.0144958	0.0164795	-0.00869751	0.0119019	0.0106812	-0.00869751	-0.000915527	-0.00350952	-0.00396729	0.00656128	-0.00274658	-0.0012207	0.0123596	-0.000152588	0.00717163	0.0175476	-0.00305176	0.00320435	0.00900269	-0.00579834	0.00823975	0.00457764	-0.0132751	0.00839233	0.00854492	-0.00427246	0.0141907	0.00289917	-0.00335693	0.0102234	-0.00473022	-0.00106812	0.0120544	-0.0109863	0.00152588	0.0131226
0	0.00701904	0.00762939	0.00518799	0.0180054	0.00274658	0.00427246	0.0166321	-0.0062561	-0.00137329	0.0111389	-0.010376	-0.00274658	0.0117493	-0.0062561	0.00793457	0.0141907	-0.00656128	0.0135803	0.0125122	-0.00274658	0.00930786	0	-0.0131226	0.00640869	-0.000457764	-0.0102234	0.0146484	0.00198364	0.00213623	0.0186157	0.00747681	0.00274658	0.0149536	-0.0038147	0	0.00656128	-0.0119019	0.0119019	0.00198364	-0.0102234	0.0192261	0.00762939	-0.00244141	0.0151062	0.00213623	-0.00671387	0.0109863	-0.00411987	-0.00244141
0	-0.0115967	0.00823975	0.00488281	-0.00793457	0.00778198	0.00701904	0.00183105	0.00701904	0.000305176	0.00152588	-0.000457764	-0.0140381	-0.000457764	0.00747681	-0.0120544	-0.00244141	0.0184631	0.00289917	0.00289917	0.0213623	0.00228882	-0.000305176	0.000152588	-0.00778198	0.00274658	-0.00793457	-0.0152588	0.0112915	0.00244141	-0.00488281	0.0198364	0.00823975	-0.00228882	0.0109863	0.00198364	-0.00396729	0.00152588	-0.0119019	-0.00274658	0.00534058	-0.00152588	0.00976562	0.0119019	-0.00137329	0.00183105	0.00793457	-0.00534058	-0.0012207	-0.00427246
0	0.00595093	-0.0102234	-0.0062561	0.00808716	-0.00259399	0.00579834	0.0115967	-0.0050354	-0.000610352	0.00778198	-0.0038147	-0.00259399	0.000305176	-0.00457764	-0.000152588	-0.00366211	0.000915527	0.0117493	0.00289917	0.0012207	0.01297	0.0012207	0.000610352	0.00259399	-0.0119019	-0.00259399	-0.00579834	-0.0088501	0.00671387	-0.00183105	-0.00747681	0.01297	0.0088501	-0.00427246	0.0119019	0.00350952	-0.00991821	-0.0012207	-0.0012207	-0.00717163	0.00259399	-0.0038147	-0.00442505	0.0115967	0.00213623	0.00762939	0.010376	-0.00747681	-0.000152588
0	-0.0102234	0.000762939	-0.0102234	-0.00869751	0.01297	0.00183105	-0.00213623	0.0198364	0.00686646	0.00335693	0.00762939	-0.00869751	-0.00137329	-0.00488281	-0.0100708	0.00747681	0.000457764	-0.0088501	0.0163269	0.0100708	-0.00335693	0.010376	0.00869751	-0.00350952	-0.00427246	-0.00900269	-0.000915527	0.00518799	-0.00854492	0.000610352	0.014801	-0.00106812	0.00732422	0.0177002	-0.00411987	0.000915527	0.00976562	-0.00900269	0.00473022	0.000610352	-0.0109863	0.0135803	0.00411987	-0.00549316	0.0184631	0.000457764	-0.00534058	0.0120544	-0.00228882
0	0.00228882	-0.0154114	0.00442505	-0.000152588	-0.0135803	0.0106812	0.00305176	0.00137329	0.0222778	0.0050354	0.00137329	0.0149536	-0.00457764	0.000915527	0.00549316	-0.00656128	-0.0012207	0.00305176	-0.00427246	0.00961304	0.00579834	-0.00411987	0.0183105	0.00946045	-0.00473022	0.0161743	0.00137329	-0.0149536	0.00930786	0.000457764	-0.00518799	0.0105286	0.0012207	0.00961304	0.015564	-0.000610352	0.0141907	0.0126648	-0.0125122	0.00595093	0.00534058	-0.0105286	0.00488281	0.00427246	-0.00198364	0.0138855	0.0062561	0.00274658	0.0144958
0	0.000610352	0.0038147	-0.00930786	0.000457764	-0.00427246	-0.00961304	0.00930786	0.00289917	-0.00946045	0.0114441	0.0137329	0.00183105	0.010376	0.00839233	-0.00305176	0.000457764	-0.00854492	-0.000762939	0.00793457	-0.0146484	-0.0038147	0.015564	-0.00167847	0.00823975	0.0190735	0.00289917	0.00335693	-0.000457764	-0.00579834	0.00640869	-0.0102234	-0.0144958	0.0134277	-0.000152588	-0.000610352	0.0234985	0.00579834	0.000305176	0.0135803	0.00213623	-0.000152588	0	-0.015564	0.00106812	0.00946045	-0.00671387	0.0134277	0.0108337	-0.00640869
0	-0.00686646	-0.00274658	0.00808716	-0.0112915	-0.0062561	0.00305176	-0.0120544	-0.000762939	0.00366211	-0.00198364	0.0114441	0.00366211	-0.00747681	0.0100708	0.00106812	-0.0109863	0.0038147	-0.000762939	-0.00793457	0.00427246	-0.00518799	0.00427246	0.0123596	-0.0062561	0.00137329	0.0167847	-0.00106812	-0.00198364	0.00549316	-0.0102234	-0.00457764	0.00137329	-0.00427246	0.00335693	-0.000762939	-0.0038147	0.0151062	0.00595093	0.00106812	0.0143433	-0.000915527	-0.00976562	0.00137329	-0.00762939	-0.00167847	0.00579834	-0.00930786	0.0012207	0.0161743
0	0.0143433	0.0119019	-0.00335693	0.00305176	-0.00808716	-0.0105286	0.00167847	-0.0115967	-0.00579834	0.0158691	-0.0038147	0	0.0196838	0.00228882	0.0050354	0.00640869	-0.0088501	0.00244141	-0.00457764	-0.0143433	0.0146484	0.00686646	-0.0135803	0.0189209	0.0111389	-0.00854492	0.0115967	0.00747681	-0.00488281	-0.00289917	-0.00473022	0.00579834	0.00335693	-0.0119019	0.00564575	0.0125122	-0.00244141	0.012207	0.0137329	-0.00442505	0.0050354	0.00640869	0.00137329	0.00747681	0.0012207	-0.00671387	0.0102234	0.00213623	-0.00167847
0	0.000915527	0.0183105	0.0125122	-0.00640869	0.00869751	-0.00198364	-0.0112915	0.0105286	-0.00213623	-0.00366211	0.0114441	0.00305176	0.00549316	0.0196838	0.0012207	0.00228882	0.0135803	-0.00671387	0.000915527	0.0088501	-0.00961304	0.00198364	0.00961304	-0.00289917	0.0154114	0.00808716	-0.0012207	0.0175476	0.00411987	0.000915527	0.0134277	-0.00671387	-0.0123596	0.0115967	-0.00671387	-0.00274658	0.0128174	0.00762939	-0.00106812	0.000610352	0.00549316	0.00976562	0.0038147	-0.0100708	0.0050354	0.00167847	-0.0119019	0.0135803	0.00595093
0	0.0143433	-0.00366211	0.00366211	0.0131226	-0.00610352	0.00701904	0.00274658	-0.00961304	0.0012207	-0.0012207	-0.00762939	0.0143433	0.00320435	-0.00534058	0.0108337	0.00854492	0.00183105	0.00946045	-0.00167847	0.0012207	0.00228882	-0.0135803	0.00411987	0.00900269	-0.0175476	0.00198364	0.0183105	-0.00183105	0.00854492	0.0218201	-0.00411987	-0.000152588	-0.00152588	-0.00701904	0.00320435	-0.00930786	-0.0134277	0.0119019	-0.00183105	0.00274658	0.0227356	0.00335693	0.00198364	0.00900269	-0.00701904	-0.00137329	0.00183105	-0.0163269	0.00213623
0	-0.00946045	0.00579834	0	0.00564575	0.012207	-0.00579834	-0.000457764	0.00289917	-0.0102234	-0.00244141	-0.000610352	-0.0123596	0.00213623	0.00473022	-0.00335693	0.00915527	0.00518799	-0.00335693	0.00808716	-0.000762939	-0.0106812	0.00762939	-0.00411987	-0.0105286	0.00289917	0.000152588	0.000915527	0.0123596	-0.00320435	-0.000915527	0.0134277	-0.00350952	-0.00198364	0.00747681	-0.0123596	-0.00411987	0.000610352	-0.00961304	0.00396729	-0.000762939	-0.00442505	0.0135803	0.00762939	0.000152588	0.00991821	-0.0012207	-0.00411987	-0.00259399	-0.00457764
0	-0.00762939	-0.0143433	0.00991821	0.0100708	-0.000152588	0.018158	0.0120544	-0.00167847	0.00534058	-0.00869751	-0.010376	-0.00305176	-0.0141907	-0.00335693	0.0172424	0.000152588	0.00518799	0.0205994	0.0050354	0.00549316	0.00152588	-0.0106812	0.000305176	-0.00610352	-0.0117493	0.0125122	-0.000610352	-0.00991821	0.0198364	0.00747681	-0.00320435	0.0166321	0.00320435	-0.00778198	-0.00305176	-0.00823975	0.00289917	0.00610352	-0.010376	0.00793457	0.0143433	-0.00274658	0.0114441	0.0131226	-0.00488281	0.00579834	0.00213623	-0.00686646	0.00823975
0	-0.00396729	0.00564575	-0.00823975	0.00930786	0.0105286	-0.00442505	0.0195312	0.00595093	-0.0109863	0.0111389	0.000457764	-0.0134277	0.00915527	-0.00549316	-0.00701904	0.012207	0.00137329	0.0102234	0.0221252	-0.00183105	0.0102234	0.0108337	-0.0132751	0.00411987	0.00747681	-0.00991821	0.000152588	0.00640869	-0.00183105	0.0109863	0.00518799	0.0012207	0.0154114	0.00579834	-0.00183105	0.00961304	-0.00457764	-0.00762939	0.00671387	-0.00869751	0.00228882	0.0128174	-0.00747681	0.0149536	0.0187683	-0.00289917	0.0146484	0.0105286	-0.0141907
0	-0.0119019	-0.00259399	0.0117493	-0.0112915	0.00152588	0.0187683	-0.00610352	0.00228882	0.0143433	0.000457764	0.000762939	0.00152588	-0.00961304	-0.000610352	-0.0088501	-0.00793457	0.0131226	-0.00244141	-0.00473022	0.015564	0.00823975	0.00183105	0.00961304	0.000762939	-0.00213623	0.000305176	-0.0088501	0.00488281	0.00930786	-0.0178528	-0.000610352	0.0201416	-0.00366211	0.00961304	0.0175476	-0.00259399	0.00396729	-0.00595093	-0.00518799	0.00396729	-0.0105286	-0.00961304	0.0123596	-0.00350952	0.00671387	0.0216675	0.00411987	0.00320435	0.010376
0	0.00152588	-0.00228882	-0.0166321	-0.00152588	-0.00717163	-0.00946045	0.00427246	0.000457764	0.00473022	0.0126648	-0.00656128	0.000610352	0.00396729	-0.00823975	-0.00305176	-0.000305176	-0.00915527	0.00183105	0.00213623	-0.00213623	0.0114441	0.00396729	-0.00320435	0.010376	-0.000610352	-0.0123596	0.00289917	-0.00686646	-0.00717163	0.00213623	-0.00274658	0.00366211	0.00900269	-0.00335693	0.00366211	0.01297	0.000152588	0.0012207	0.00411987	-0.0131226	-0.0012207	-0.0050354	-0.00488281	0.00686646	-0.00305176	-0.00366211	0.0170898	0.00473022	-0.000762939
0	-0.00228882	-0.000457764	-0.00610352	-0.0177002	0.00106812	-0.00839233	-0.0120544	0.0143433	0.00427246	-0.00228882	0.0216675	0.00640869	-0.00473022	0.00793457	-0.0105286	-0.00854492	0.00289917	-0.0105286	-0.000915527	0.015564	-0.00350952	0.00579834	0.0157166	0.0062561	0.00183105	0.000305176	-0.00946045	0.00228882	-0.00564575	-0.00717163	0.0134277	0.00183105	-0.00473022	0.0169373	0.0062561	-0.000152588	0.0154114	0.00442505	-0.00350952	-0.0012207	-0.00808716	0.00167847	0.00549316	-0.012207	0.00717163	0.00946045	-0.00564575	0.012207	0.00991821
0	0.0195312	-0.00427246	-0.00457764	0.00289917	-0.0123596	-0.00442505	0.00457764	-0.00839233	0.00717163	0.0125122	0	0.019989	0.00839233	-0.00961304	0.0120544	-0.00244141	-0.0117493	0.0105286	-0.00488281	-0.00396729	0.0164795	0.00518799	0.00595093	0.0183105	0.00259399	0.00244141	0.00579834	-0.00228882	0.00717163	0.00198364	-0.0062561	0.00732422	0.00473022	-0.00640869	0.0186157	0.00534058	-0.00442505	0.0164795	0.00808716	0.00198364	0.00930786	-0.00518799	-0.00442505	0.00640869	-0.00473022	0.00640869	0.00656128	-0.00518799	0.0140381
0	-0.000610352	0.0160217	0.00564575	-0.00396729	0.00305176	-0.00534058	-0.00442505	0.00152588	-0.00686646	0.00518799	0.0119019	-0.00473022	0.0062561	0.0111389	0.000305176	0.00228882	-0.00228882	-0.00656128	0.000152588	-0.00549316	-0.0050354	0.0157166	-0.00259399	-0.00457764	0.0177002	0.00396729	0.00183105	0.0140381	0.00106812	-0.00289917	0.00198364	-0.0119019	0.00518799	0.00579834	-0.0117493	0.00427246	0.0161743	-0.000305176	0.0105286	0.0146484	-0.00244141	-0.000915527	-0.00244141	-0.00564575	0.00244141	-0.012207	-0.00976562	0.0172424	-0.00320435
0	0.00717163	0	0.0146484	0.00457764	-0.0109863	0.00320435	-0.0038147	-0.014801	0.00152588	-0.00595093	-0.00656128	0.00335693	0.000305176	0.00839233	0.00915527	-0.00778198	0.00244141	0.00350952	-0.0102234	0	0.000305176	-0.0123596	0.00259399	0.00152588	-0.000305176	0.0117493	0.00274658	-0.00244141	0.00442505	-0.000762939	-0.00442505	0.00656128	-0.00427246	-0.00808716	0.00213623	-0.00305176	0.00579834	0.00564575	-0.00564575	0.00778198	0.0131226	-0.00793457	0.00350952	0.0012207	-0.0138855	0.000305176	-0.000762939	-0.00366211	0.00793457
0	0.00549316	0.0209045	-0.00427246	0.00656128	0.0161743	-0.00534058	-0.000457764	-0.00473022	-0.0161743	-0.00488281	-0.0088501	-0.00335693	0.0131226	0.00137329	0.00289917	0.0187683	0.00320435	-0.00167847	0.00152588	-0.0115967	-0.00656128	-0.00198364	-0.0117493	0.00488281	0.0140381	-0.00640869	0.0105286	0.019989	-0.00213623	0.00701904	0.000457764	-0.0100708	0.000152588	-0.00595093	-0.00396729	0.0108337	-0.00366211	-0.000762939	0.0193787	0.0012207	0.000457764	0.0125122	-0.00427246	-0.00442505	0.000152588	-0.0102234	0.0062561	0.00152588	-0.0114441
0	-0.00762939	0.00427246	0.0175476	-0.00167847	0.00900269	0.0157166	-0.00442505	-0.00228882	0.00778198	-0.00747681	-0.00274658	0.00961304	-0.00442505	0.00640869	0.0128174	-0.000305176	0.015564	0.00350952	-0.00198364	0.0109863	-0.0050354	-0.00366211	0.00793457	-0.00717163	0.00198364	0.0134277	-0.00427246	0.0123596	0.0180054	-0.00396729	0.0123596	0.00686646	-0.0106812	0.00564575	-0.00183105	-0.0114441	0.00747681	0.00274658	-0.00320435	0.0144958	0.000762939	-0.00305176	0.0198364	0.00457764	-0.0038147	0.0134277	-0.0114441	-0.00808716	0.00839233
0	0.0164795	-0.00183105	-0.00762939	0.0201416	0.00137329	-0.00457764	0.0120544	0.00305176	0	0.00610352	-0.00808716	0.0012207	0.000305176	-0.0126648	0.00915527	0.0141907	-0.00854492	0.00961304	0.0134277	-0.0062561	0.00442505	-0.000915527	-0.00839233	0.00427246	-0.00274658	-0.00793457	0.010376	0.000305176	-0.00671387	0.00976562	0.0100708	0.0050354	0.0100708	-0.00259399	0.000610352	-0.00259399	-0.0109863	0.0120544	0.00137329	-0.0164795	0.0108337	0.0144958	-0.0038147	0.0149536	0.0152588	-0.00335693	-0.000305176	-0.00457764	-0.00183105
0	-0.0114441	-0.000305176	0.00213623	-0.0062561	0.00991821	0.00747681	-0.00228882	0.0189209	0.00289917	-0.015564	0.00518799	-0.00305176	-0.0166321	0.000152588	-0.00488281	-0.00488281	0.00793457	-0.00152588	0.00518799	0.00946045	-0.00915527	0.000457764	0	-0.0106812	0.00167847	-0.00152588	-0.0106812	0.00305176	0.00549316	0	0.00808716	0.00137329	0.00106812	0.00457764	-0.00411987	-0.000762939	0.00137329	-0.0088501	0.00152588	-0.000610352	-0.00579834	0.010376	0.00686646	-0.00762939	0.00640869	0.0115967	-0.00549316	0.0038147	-0.000305176
0	0.00396729	-0.0151062	-0.00549316	0.00610352	-0.0111389	0.00839233	0.0151062	-0.00213623	0.0102234	0.0106812	-0.00457764	0.000915527	-0.0038147	-0.0187683	-0.00198364	-0.00656128	-0.00854492	0.0157166	0.00411987	-0.00137329	0.0161743	0.0050354	0.00198364	-0.000762939	-0.0125122	-0.00244141	-0.00518799	-0.0102234	0.00854492	0.00671387	-0.00335693	0.0135803	0.0167847	0.00198364	0.0128174	0	-0.00976562	0.00106812	-0.00534058	-0.0062561	0.012207	-0.00183105	-0.00442505	0.0164795	0.00259399	0.00289917	0.0144958	-0.00335693	-0.00198364
0	-0.00320435	0.00991821	-0.00534058	-0.00671387	0.010376	-0.0088501	0.00152588	0.0234985	-0.00656128	0.00946045	0.0215149	-0.0105286	-0.00137329	0.0100708	-0.0140381	0.00244141	0.00640869	-0.00732422	0.0100708	0.00946045	0.00411987	0.0158691	0.00289917	-0.00595093	0.00793457	-0.00778198	-0.00854492	0.00686646	-0.00244141	-0.000152588	0.0114441	0.0012207	0.0100708	0.0138855	-0.000457764	0.0125122	0.00717163	-0.00778198	0.00854492	-0.00305176	-0.0120544	0.00915527	0.00396729	-0.00198364	0.0105286	0.00152588	0.00213623	0.0117493	0.00244141
0	0.0109863	-0.00518799	0.00335693	-0.00244141	-0.00640869	0.010376	-0.00335693	-0.00366211	0.0131226	0.000762939	0.00564575	0.0132751	-0.00167847	0.00320435	0.00320435	-0.0112915	0.000762939	0.00549316	-0.0106812	0.00778198	0.0146484	-0.00534058	0.00991821	0.0120544	-0.00595093	0.00411987	-0.0012207	-0.00595093	0.00411987	-0.00976562	-0.000457764	0.0144958	-0.0114441	-0.00350952	0.0146484	0.00366211	0.00488281	0.00762939	-0.00106812	0.000915527	-0.0050354	-0.00778198	0.0106812	-0.000152588	-0.01297	0.0112915	0.0109863	-0.000762939	0.0157166
0	0.0062561	0.00640869	-0.0115967	-0.00183105	0.00137329	-0.0115967	0.00183105	-0.000762939	-0.00228882	0.0088501	0.00473022	0.00686646	0.0146484	-0.00595093	-0.00732422	0.00656128	-0.0126648	-0.00793457	0.00350952	-0.0111389	-0.00167847	0.00701904	-0.00259399	0.0111389	0.00869751	-0.010376	0.00518799	0.00106812	-0.012207	0.00152588	-0.00259399	-0.0100708	0.0062561	0	0	0.00778198	-0.000762939	-0.00106812	0.00946045	0.00137329	-0.00686646	0.00564575	-0.0062561	-0.00732422	-0.000762939	-0.00244141	0.00793457	0.00396729	-0.0050354
0	0.00457764	-0.00289917	0.0125122	-0.000915527	-0.0050354	-0.00213623	-0.0167847	-0.00442505	0.00671387	-0.0125122	0.0100708	0.0193787	-0.00350952	0.0088501	0.0131226	-0.00640869	-0.00244141	-0.0100708	-0.0146484	-0.00106812	-0.0119019	-0.00274658	0.017395	0.00167847	0.00259399	0.0190735	0.00137329	0.000762939	-0.00167847	-0.0149536	-0.00335693	-0.00289917	-0.0119019	0.00869751	0.0120544	-0.00396729	0.0123596	0.0134277	-0.000915527	0.00686646	-0.00549316	-0.00686646	-0.000762939	-0.0120544	-0.0012207	0.0154114	-0.0100708	0.00289917	0.0228882
0	0.0172424	0.00915527	0.0012207	0.0166321	-0.000305176	-0.00671387	0.00686646	-0.00564575	-0.00457764	0.00808716	-0.00473022	0.00488281	0.0169373	-0.00106812	0.0151062	0.0166321	-0.00579834	0.000610352	0.00427246	-0.00915527	0.000305176	-0.000610352	-0.00534058	0.017395	0.00457764	0.00213623	0.0224304	-0.00244141	-0.00579834	0.0114441	-0.00595093	-0.0050354	0.0062561	-0.00686646	0.00534058	0.0108337	-0.000610352	0.0190735	0.0108337	-0.00473022	0.014801	-0.000762939	-0.00778198	0.00869751	-0.000457764	-0.0117493	0.00747681	-0.000305176	0.000610352
0	-0.00320435	0.0164795	0.0135803	-0.000305176	0.0111389	0.00534058	-0.00305176	0.00473022	-0.00579834	-0.00534058	0.0132751	-0.00183105	-0.000305176	0.0132751	-0.00167847	0.00183105	0.0140381	0.000457764	0.00411987	0.00198364	-0.0117493	0.00411987	-0.000305176	-0.00900269	0.0123596	0.00778198	-0.00656128	0.0128174	0.00671387	-0.000457764	0.00564575	-0.00778198	-0.00823975	0.00335693	-0.0109863	-0.00213623	0.0149536	-0.00564575	-0.00152588	0.0178528	0.00473022	0.00305176	0.00961304	-0.00686646	0.00411987	-0.00198364	-0.0128174	0.0109863	-0.00289917
0	0.00976562	-0.00137329	0.00854492	0.0132751	-0.00442505	0.00534058	0.00671387	-0.0137329	0.0038147	0.00152588	-0.0108337	0.00534058	0.0012207	-0.00579834	0.0144958	0.00198364	0.00289917	0.0149536	-0.00732422	-0.00717163	0.00549316	-0.0134277	-0.00671387	0.00137329	-0.0115967	-0.000915527	0.0106812	-0.000152588	0.00915527	0.00778198	-0.00656128	0.000305176	0.000457764	-0.00656128	-0.00274658	-0.00534058	-0.00534058	0.00549316	-0.00106812	0.00473022	0.0117493	-0.00137329	-0.000305176	0.00534058	-0.0050354	0.0012207	-0.000762939	-0.0109863	0.00549316
0	-0.0119019	0.00915527	0.0012207	-0.000762939	0.0213623	0.00411987	-0.00259399	0.0134277	0.00259399	-0.00335693	-0.00595093	-0.0109863	-0.00442505	0.0012207	-0.00701904	0.0114441	0.0119019	0.000457764	0.0119019	0.00686646	-0.00579834	0.00305176	-0.0100708	-0.0180054	-0.00228882	-0.0108337	-0.00427246	0.014801	0.0012207	0.0050354	0.0164795	0.00259399	0.0050354	-0.0038147	-0.0164795	0.00183105	-0.00839233	-0.0161743	0.0172424	0.00869751	-0.00534058	0.0180054	0.0175476	0.00106812	0.00640869	-0.00335693	-0.00900269	-0.0050354	-0.00732422
0	0.00518799	-0.0115967	0.0125122	0.0106812	-0.000305176	0.0160217	0.0126648	0.00778198	0.015564	0.00305176	0.00137329	0.00991821	-0.0131226	-0.00152588	0.0120544	-0.0108337	0.00518799	0.0222778	-0.0038147	0.0158691	0.0164795	-0.00823975	0.0050354	0.00183105	-0.0114441	0.00717163	0.000152588	-0.00183105	0.0177002	0.00350952	0.00473022	0.0151062	-0.00564575	-0.00518799	0.00823975	-0.00991821	-0.00564575	0.00473022	-0.00747681	0.0038147	0.0102234	-0.00106812	0.0160217	0.0132751	-0.00549316	0.012207	0.00183105	-0.0100708	0.010376
0	0.00305176	0.00366211	-0.00778198	0.012207	0.0137329	0	0.0216675	0.00946045	0.000762939	0.0117493	0.00198364	-0.00396729	0.00839233	-0.00823975	-0.00335693	0.0132751	-0.00930786	0.00274658	0.018158	-0.00198364	0.00274658	0.0119019	-0.00289917	0.00305176	0	-0.0088501	0.00350952	0.0012207	-0.00793457	0.0108337	0.00854492	-0.00656128	0.00930786	0.00701904	-0.00518799	0.00228882	-0.00259399	-0.00518799	0.00244141	-0.00976562	0.000915527	0.0132751	-0.010376	0.00518799	0.0175476	0.0012207	0.00961304	0.00717163	-0.00183105
0	-0.0105286	-0.00778198	0.00473022	-0.0114441	-0.000915527	0.00808716	-0.00518799	0.0105286	0.0120544	-0.000457764	0.00701904	0.00442505	-0.0100708	0.000762939	-0.00228882	-0.00778198	0.00152588	-0.00564575	0.0012207	0.0125122	-0.000305176	0.0105286	0.0183105	-0.0106812	-0.00732422	0.00473022	-0.0114441	-0.00869751	-0.00259399	-0.00854492	-0.000610352	0.00213623	0.00350952	0.0146484	-0.00167847	-0.0062561	0.00900269	-0.00244141	-0.0137329	0.00167847	-0.00259399	-0.00732422	0.00473022	0.00152588	0.0062561	0.0105286	-0.00259399	0.00152588	0.00671387
0	-0.00106812	-0.00350952	-0.00335693	-0.000305176	-0.0135803	-0.00442505	0.00762939	-0.00427246	0.00595093	0.0187683	-0.00152588	0.00213623	0.0102234	-0.00350952	-0.00152588	-0.00152588	-0.015564	-0.000305176	0.00442505	-0.0114441	0.0112915	0.0137329	-0.000457764	0.010376	0.00778198	-0.00488281	-0.000762939	-0.0123596	-0.0109863	-0.000457764	-0.0112915	0.00167847	0.0167847	-0.000457764	0.00564575	0.0161743	-0.0038147	0.000610352	-0.000457764	-0.0140381	-0.00228882	-0.00671387	-0.00732422	0.0144958	0.00579834	-0.00488281	0.0177002	0.0102234	-0.000152588
0	-0.00350952	0.00289917	0.00457764	-0.0109863	0.000915527	0.00244141	-0.00930786	0.0100708	0.00961304	-0.000610352	0.0204468	0.00793457	-0.000457764	0.0175476	0.000305176	-0.00640869	0.00732422	-0.00518799	-0.00167847	0.00396729	-0.00549316	0.0088501	0.0123596	0.00305176	0.0167847	0.0108337	-0.00839233	0.00366211	-0.000457764	-0.0106812	0.00534058	-0.000915527	-0.00396729	0.0163269	0.00213623	0.00930786	0.0160217	-0.00411987	0.00228882	0.00671387	-0.0105286	0.00213623	0.00411987	-0.00976562	0.0132751	0.00915527	-0.0012207	0.0186157	0.00732422
0	0.0140381	-0.00167847	-0.00289917	0.00366211	-0.00686646	0.00305176	0.00244141	-0.00946045	0.0112915	0.0132751	0.00320435	0.0186157	0.00732422	0.0012207	0.0109863	0.000610352	0	0.00106812	-0.00869751	0.00183105	0.00518799	-0.00656128	0.00717163	0.0112915	-0.00305176	0.0114441	0.0128174	-0.00549316	0.00320435	-0.000610352	-0.0125122	0.00732422	-0.000305176	-0.00717163	0.0151062	0.00564575	-0.00228882	0.0128174	0.000762939	-0.000457764	0.00259399	-0.00579834	0.000762939	0.00350952	-0.0111389	0.0050354	0.0120544	-0.0088501	0.00167847
0	-0.0038147	0.0117493	0.000610352	0.000152588	0.000915527	-0.00961304	-0.0012207	0.0038147	-0.00839233	0.00274658	0.0119019	-0.00198364	0.00869751	0.0134277	-0.00106812	0.00457764	0.00488281	-0.00732422	0.00152588	-0.00534058	-0.00717163	0.00610352	-0.00656128	-0.000915527	0.0128174	0.000457764	0.00610352	0.0151062	-0.00717163	-0.00335693	0.00137329	-0.0119019	-0.00564575	-0.000457764	-0.00854492	0.00106812	0.00366211	0.0012207	0.0132751	-0.000457764	-0.00595093	0.00823975	-0.00473022	-0.00900269	0.00289917	-0.0062561	-0.00976562	0.00778198	0.000915527
0	0.00457764	-0.00564575	0.0115967	0.00732422	-0.00961304	0.00473022	0.000305176	-0.00946045	-0.000762939	-0.00991821	-0.00930786	0.0111389	-0.00198364	0.00762939	0.020752	0.000915527	0.00411987	0.0132751	-0.00579834	-0.00289917	-0.00717163	-0.0141907	0.0038147	-0.00335693	-0.00610352	0.0157166	0.0105286	-0.000915527	0.0119019	0.010376	-0.00274658	-0.00274658	-0.0146484	-0.0120544	-0.0012207	-0.0112915	0.00152588	0.0123596	-0.00183105	0.0125122	0.0126648	-0.00656128	0.00228882	-0.00366211	-0.0169373	-0.00167847	-0.0100708	-0.00732422	0.0169373
0	0.00579834	0.0166321	-0.00640869	0.00686646	0.0108337	-0.0050354	0.0062561	0.00579834	-0.0125122	0.00640869	0.00259399	-0.00350952	0.0152588	0.00305176	0.00366211	0.018158	0.00442505	0.00930786	0.019989	-0.00549316	-0.000762939	0.0109863	-0.0126648	-0.00320435	0.0115967	-0.00518799	0.0123596	0.0106812	0.000457764	0.0221252	0.00808716	-0.0132751	0.0128174	-0.00473022	-0.0143433	0.010376	-0.00335693	-0.00411987	0.0186157	0.00488281	0.00823975	0.0172424	-0.00686646	0.00152588	0.00366211	-0.0141907	0.0012207	0.00198364	-0.00640869
0	-0.00701904	0	0.0178528	0.00289917	0.00411987	0.0152588	-0.00396729	0.0012207	0.00244141	-0.00915527	0.00869751	0	-0.00793457	0.018158	0.00854492	-0.00213623	0.0216675	0.00518799	-0.00350952	0.0138855	0.00228882	-0.00305176	0.00762939	-0.0106812	0.00244141	0.0120544	-0.0106812	0.00198364	0.0140381	-0.00564575	0.00534058	0.0120544	-0.00274658	0.00549316	-0.00259399	-0.00915527	0.00152588	-0.00137329	-0.00793457	0.018158	0.0038147	-0.00747681	0.0149536	0.00579834	-0.00656128	0.00549316	-0.00396729	-0.00274658	0.000915527
0	0.0050354	0.00473022	-0.00473022	0.0109863	0.0062561	-0.00534058	0.0105286	0.00152588	-0.00152588	0.00396729	-0.0123596	-0.00335693	0.000915527	-0.0112915	0.00411987	0.0105286	-0.00564575	0.0157166	0.0119019	-0.00701904	0.0111389	0.00427246	-0.0100708	0.00228882	-0.00473022	-0.00900269	0.00244141	-0.00442505	0.00198364	0.0125122	-0.00228882	0.00747681	0.0126648	-0.00808716	-0.00442505	0.00335693	-0.0119019	-0.00564575	-0.00305176	-0.00808716	0.00534058	0.00213623	0.00152588	0.0143433	-0.0012207	-0.00686646	0.00411987	-0.00259399	-0.00732422
0	-0.00976562	0.00198364	0.000305176	-0.0117493	0.00854492	0.00457764	-0.00366211	0.0119019	0.00335693	-0.00778198	0.00198364	-0.0050354	-0.00396729	-0.000762939	-0.0108337	-0.00152588	0.00991821	0.00106812	0.0038147	0.0144958	0.00167847	0.00244141	0.00793457	-0.00640869	0.00152588	-0.00564575	-0.0132751	0.00946045	-0.00610352	-0.00808716	0.0209045	0.00442505	-0.00442505	0.0184631	0.00137329	-0.00732422	0.00244141	-0.0158691	-0.00778198	0.00534058	-0.0117493	0.0038147	0.0154114	-0.000457764	0.00671387	0.0115967	-0.00411987	0.000305176	0
0	0.00854492	-0.00671387	0.00442505	0.00732422	-0.0105286	0.0117493	0.0120544	-0.00717163	0.00839233	0.0137329	-0.00366211	0.00473022	0.00457764	-0.00915527	0.00259399	-0.00274658	-0.00350952	0.0108337	0.00427246	0	0.0213623	0.00640869	0.00518799	0.0186157	-0.00488281	-0.00152588	0.00549316	-0.0102234	0.000610352	0.00640869	-0.00839233	0.010376	0.0112915	0.00213623	0.0184631	0.00518799	-0.00778198	0.00411987	-0.00396729	-0.00900269	0.00534058	-0.00427246	-0.00167847	0.0163269	0.00366211	0.0115967	0.01297	-0.00335693	0.00671387
0	-0.00701904	0.0088501	-0.00152588	-0.00915527	0.010376	-0.000457764	-0.00183105	0.019989	0.0050354	0.0038147	0.0143433	-0.00473022	0.00320435	0.00213623	-0.00549316	0.00274658	-0.000610352	-0.00854492	0.0158691	0.00900269	0.00198364	0.0202942	0.00717163	0.000152588	0.00839233	0.000457764	-0.00335693	0.0012207	-0.00656128	-0.00106812	0.00717163	-0.0050354	0.0050354	0.0117493	-0.00259399	0.0112915	0.0125122	-0.00518799	0.00366211	-0.0062561	-0.00778198	0.00793457	-0.0088501	-0.000305176	0.0195312	-0.00274658	0.00289917	0.0131226	0
0	0.00442505	-0.0050354	0.00335693	-0.00579834	-0.0109863	0.0108337	0.00183105	-0.000305176	0.0123596	0.000762939	0.00640869	0.0111389	-0.00762939	0.0038147	-0.00198364	-0.020752	0.00274658	0.00213623	-0.0114441	0.00579834	0.0088501	0.000915527	0.0102234	0.00869751	0.000152588	0.00991821	-0.00518799	-0.00442505	0.00305176	-0.0112915	-0.00442505	0.00793457	-0.00701904	0.00183105	0.0126648	-0.000152588	0.00915527	0.00854492	-0.00976562	0.000457764	-0.00198364	-0.015564	-0.00213623	-0.00366211	-0.00686646	0.00213623	0.00305176	0.00549316	0.0151062
0	0.0126648	0.00640869	-0.0105286	0.00137329	0.00213623	-0.0109863	0.00427246	-0.00137329	-0.014801	0.00915527	0.00640869	-0.00915527	0.0132751	0.00991821	-0.00686646	-0.000305176	-0.00289917	-0.0038147	-0.00473022	-0.0140381	0.00152588	0.00976562	-0.00183105	0.0125122	0.0151062	-0.0038147	0.00976562	0.00930786	-0.00793457	-0.00259399	-0.00747681	-0.0125122	0.00518799	-0.0038147	-0.00213623	0.017395	0.00427246	0.00473022	0.0140381	0.00335693	-0.0012207	-0.0050354	-0.0213623	-0.0062561	0.000915527	-0.01297	0.00534058	0.0184631	0.000762939
0	0.00305176	-0.00396729	0.00778198	-0.00274658	0.00213623	0.00717163	-0.0088501	0.00396729	0.00701904	-0.0102234	0.0154114	0.00976562	-0.00930786	0.0140381	0.00564575	-0.00671387	0.00930786	-0.00183105	-0.00442505	0.00671387	-0.00610352	0.00411987	0.0151062	-0.00137329	0.00686646	0.0196838	0.00396729	0.0114441	0.0151062	-0.00946045	-0.000152588	0.00366211	-0.00946045	0.00671387	0.00473022	-0.0050354	0.0178528	0.00762939	-0.00473022	0.0244141	0.00473022	-0.0112915	0.0140381	-0.00427246	-0.0112915	0.00717163	-0.000915527	0.00274658	0.0119019
0	0.0154114	0.00991821	0.00167847	0.0119019	-0.000305176	-0.000915527	0.00732422	-0.00656128	0.0088501	0.0100708	-0.00579834	0.00549316	0.0138855	0	0.0119019	0.00289917	-0.022583	0.00274658	0.0178528	-0.00595093	0.00396729	-0.000305176	-0.0038147	0.0137329	0.0167847	-0.00320435	0.0198364	0.00976562	-0.00396729	0.0111389	-0.00198364	0.00289917	0.00152588	-0.0141907	0.00671387	0.00701904	-0.0123596	0.010376	0.00900269	-0.00762939	0.0114441	0.00488281	-0.00335693	0.00854492	-0.00640869	-0.00747681	0.00915527	-0.00793457	-0.00320435
0	-0.00259399	0.0143433	0.00823975	-0.00350952	0.0102234	0.00244141	-0.00350952	0.00305176	-0.0105286	-0.00839233	0.00961304	0.00183105	0.00198364	0.015564	0.00183105	-0.000762939	0.0088501	-0.00488281	0.00183105	-0.00106812	-0.0161743	0.00473022	0.00305176	-0.0141907	0.00930786	0.00686646	-0.00457764	0.0146484	0.00152588	0.00366211	0.00823975	-0.00305176	-0.00549316	0.000305176	-0.00915527	-0.00198364	0.00854492	-0.00640869	0.00366211	0.0131226	-0.00427246	0.00274658	0.010376	-0.0088501	-0.00228882	-0.000610352	-0.0161743	-0.0038147	0.0012207
0	0.00411987	-0.00198364	-0.00595093	0.0119019	0.000305176	0.0038147	0.0119019	-0.00534058	-0.00167847	0.000305176	-0.00823975	0.00396729	-0.00320435	-0.0088501	0.00991821	-0.00183105	-0.000305176	0.0166321	-0.00396729	-0.00610352	0.00366211	-0.00854492	-0.00808716	0.000610352	-0.0152588	-0.00366211	0.0100708	-0.00137329	0.00915527	0.0157166	0	0.00640869	0.00793457	-0.00411987	0	-0.00823975	-0.0152588	0.00473022	-0.00183105	-0.00366211	0.0172424	0.00473022	-0.000305176	0.0135803	-0.000610352	-0.00701904	-0.00518799	-0.0152588	-0.00305176
0	-0.00762939	0.0169373	0.00396729	-0.00640869	0.0146484	-0.00198364	-0.00442505	0.00930786	-0.00473022	0.00900269	0.00686646	-0.0128174	0.00762939	0.0115967	-0.00991821	0.0132751	0.0102234	-0.00610352	0.00946045	0.00869751	0.000457764	0.00854492	-0.00442505	-0.00167847	0.00839233	-0.0100708	0.000305176	0.0167847	-0.00305176	0.0108337	0.0257874	-0.00167847	0.0102234	0.0166321	-0.00976562	0.00183105	0.00701904	-0.010376	0.00152588	0.00488281	-0.00518799	0.0140381	0.0102234	0.00320435	0.0196838	0.00152588	-0.0088501	0.00640869	-0.00823975
0	0.000305176	-0.0108337	0.01297	-0.000762939	-0.0012207	0.0180054	0.00411987	0.000457764	0.0184631	-0.0062561	-0.0050354	0.0152588	-0.0062561	-0.000305176	0.0115967	-0.00549316	0.00244141	0.0143433	0.000305176	0.0100708	0.00701904	-0.00610352	0.00442505	-0.00152588	-0.00823975	0.00991821	-0.00183105	-0.00427246	0.0186157	0.00549316	0.0062561	0.0177002	0.00335693	0.00137329	0.00915527	-0.000610352	0.00350952	-0.00274658	-0.0111389	0.00854492	0.00305176	-0.00793457	0.014801	0.00930786	-0.00396729	0.00946045	0.0062561	-0.0050354	0.0050354
0	0.00244141	0.000305176	-0.0184631	0.000915527	0.0112915	-0.00411987	0.00946045	0.0115967	-0.00442505	0.00732422	0.00427246	-0.00198364	0.0050354	-0.0106812	-0.00808716	0.00747681	-0.0012207	0.00366211	0.0108337	-0.00198364	0.00366211	0.00732422	-0.00518799	0.000305176	-0.000610352	-0.0152588	-0.000457764	0.00320435	-0.00686646	0.0038147	0.00518799	0.00183105	0.0146484	0.00366211	0.00259399	0.0111389	-0.0088501	-0.00579834	0.00427246	-0.00976562	-0.00854492	0.00549316	-0.00640869	0.00717163	0.00869751	-0.000152588	0.0172424	0.00564575	-0.0137329
0	0	-0.00732422	0.00640869	-0.00518799	-0.000610352	0.0062561	-0.0102234	0.00350952	0.0119019	-0.00198364	0.00488281	0.0088501	-0.00411987	-0.00686646	0.000457764	-0.00289917	0.000762939	-0.00198364	-0.00869751	0.00823975	0.00106812	-0.000610352	0.0108337	-0.00274658	-0.00259399	0.00259399	-0.00808716	-0.0050354	-0.000610352	-0.0166321	0.0038147	0.00976562	-0.00778198	0.0167847	0.018158	-0.00610352	0.00564575	0.00473022	-0.00854492	-0.00595093	-0.0109863	-0.0102234	0.0062561	-0.0050354	0.00213623	0.0177002	0.00534058	0.00457764	0.0119019
0	0.00717163	0.00305176	-0.000762939	0.0120544	-0.00350952	-0.00350952	0.0154114	0.000610352	-0.00411987	0.0180054	-0.000152588	-0.00244141	0.0109863	-0.00473022	0.00442505	0.0135803	-0.0140381	0.00488281	0.0120544	-0.00946045	0.0144958	0.00976562	-0.0100708	0.0141907	0.00701904	-0.00244141	0.00839233	-0.00610352	-0.00228882	0.00778198	-0.00717163	0.00473022	0.0154114	-0.0038147	0.00778198	0.0213623	0.00534058	0.00900269	0.00930786	-0.00411987	0.00106812	-0.00274658	-0.00656128	0.00717163	-0.00198364	-0.00396729	0.0198364	0.0050354	0.00610352
0	0.00442505	0.00640869	0.00671387	-0.00671387	0.00549316	-0.000915527	-0.00610352	0.0102234	0.00213623	-0.000915527	0.0164795	0.00183105	0.0050354	0.0111389	-0.0123596	0.00183105	0.0125122	-0.0100708	0.00564575	0.0100708	-0.0111389	0.0062561	0.0175476	-0.0012207	0.00823975	0.00930786	-0.00518799	0.0050354	-0.00183105	-0.0050354	0.00854492	-0.00610352	-0.00244141	0.0169373	0.00213623	0.00656128	0.0189209	-0.00106812	0.00228882	0.0140381	-0.00732422	0.00335693	0.000610352	-0.0140381	0.0111389	0.00442505	-0.01297	0.0143433	0.00976562
0	0.0210571	0.00534058	0.00259399	0.00335693	-0.00778198	0.00564575	-0.0012207	-0.020752	0.00823975	0.00915527	-0.00610352	0.0141907	0.00686646	-0.00350952	0.00762939	0.00335693	-0.000762939	-0.00289917	-0.0132751	-0.00259399	0.00915527	-0.00579834	0.00793457	0.0163269	-0.00335693	0.000762939	0.0115967	-0.00289917	0.00167847	-0.00137329	-0.0135803	0.00320435	-0.00183105	-0.0050354	0.00915527	0.00305176	0.000915527	0.0120544	-0.000610352	0.00274658	0.00854492	-0.00396729	-0.00411987	-0.00106812	-0.00869751	-0.00320435	0.00320435	-0.00717163	0.00701904
0	-0.00534058	0.0212097	0.00137329	-0.00198364	0.0149536	-0.00320435	-0.0131226	0.00167847	-0.000305176	-0.00350952	-0.000152588	-0.00442505	0.00320435	0.00473022	-0.000610352	0.010376	0.0050354	-0.00686646	0.00289917	-0.00198364	-0.00717163	0.00610352	-0.0088501	-0.00808716	0.0117493	-0.000152588	0.000305176	0.0138855	-0.00335693	-0.00488281	0.000610352	-0.00854492	-0.00274658	-0.00396729	-0.01297	0.00839233	0.00473022	-0.00183105	0.0169373	0.00930786	-0.00549316	0.0115967	0.0088501	-0.00915527	-0.000152588	-0.00961304	-0.0106812	0.00747681	-0.0088501
0	0.0119019	-0.00167847	0.0114441	0.0123596	-0.00335693	0.00671387	-0.000610352	-0.00427246	0.00991821	-0.00793457	-0.0062561	0.0157166	-0.00320435	-0.000762939	0.0138855	-0.00534058	0.00320435	0.0088501	-0.00549316	0.00793457	0.00396729	-0.0123596	0.0138855	0.0038147	-0.00762939	0.0158691	0.00442505	-0.00320435	0.0163269	0.00213623	-0.000610352	0.0111389	-0.00976562	-0.00411987	0.0141907	-0.00823975	0.00534058	0.0175476	-0.00106812	0.0138855	0.0166321	0.00244141	0.0144958	0.00366211	-0.00808716	0.00869751	-0.00595093	-0.00900269	0.0146484
0	0.00595093	0.0111389	-0.00244141	0.0163269	0.0178528	0.00167847	0.0158691	0.00396729	-0.0167847	0.0125122	-0.00595093	-0.0100708	0.0152588	-0.000457764	-0.00274658	0.0144958	0.00335693	0.00488281	0.0146484	-0.00579834	0.00167847	0.0106812	-0.00701904	0.00564575	0.0102234	-0.00900269	0.0108337	0.0157166	-0.000915527	0.0102234	0.0050354	-0.00762939	0.00289917	-0.00289917	-0.00427246	0.0109863	-0.00778198	0.00305176	0.0219727	0.00305176	0.0119019	0.0213623	-0.00244141	0.00289917	0.0108337	-0.00457764	0.00198364	0.000457764	-0.0088501
0	-0.0138855	-0.00534058	0.0138855	-0.00198364	0.0108337	0.0213623	0.000762939	0.0062561	0.00793457	-0.00534058	0.00183105	-0.00106812	-0.0161743	0.00457764	0.00488281	-0.00335693	0.0137329	0.00427246	-0.00717163	0.0119019	-0.000305176	-0.00595093	0.00640869	-0.0114441	-0.00686646	0.00976562	-0.00411987	0.00610352	0.0088501	-0.00366211	0.00473022	0.00778198	-0.00228882	0.0038147	-0.00579834	-0.0151062	0.000610352	-0.00366211	-0.00473022	0.00854492	0.000305176	0.00274658	0.0166321	0.00228882	0.00335693	0.0111389	-0.00686646	-0.00549316	0.00259399
0	-0.00259399	-0.00411987	-0.00259399	0.010376	-0.00549316	-0.0012207	0.0201416	0.00442505	0.00152588	0.0123596	-0.00595093	-0.0062561	0.00137329	-0.00747681	-0.000152588	0.00183105	-0.00762939	0.00686646	0.00228882	-0.000610352	0.0114441	0.00167847	-0.00808716	0.00137329	0.000457764	-0.00457764	0.000305176	-0.00854492	-0.0038147	0.00869751	0.00320435	0.0012207	0.010376	0.00152588	-0.00610352	-0.00213623	-0.00839233	-0.00259399	-0.0038147	-0.0119019	0.0062561	0.00701904	-0.0012207	0.0183105	0.00701904	-0.00167847	0.0119019	-0.00244141	-0.00808716
0	-0.0108337	0.00488281	0.00701904	-0.012207	0.0111389	0.0105286	-0.00747681	0.018158	0.0149536	-0.00335693	0.00717163	0.000305176	-0.000457764	0.00854492	-0.0108337	-0.00320435	0.012207	-0.00213623	0.000915527	0.0164795	-0.00442505	0.000915527	0.0131226	-0.00244141	0.00213623	0.0062561	-0.00991821	0.00778198	0.00946045	-0.00762939	0.0132751	0.00701904	-0.00366211	0.0131226	0.00411987	0	0.00595093	-0.0100708	-0.00137329	0.00671387	-0.00610352	0.00610352	0.0128174	-0.000915527	0.0143433	0.0140381	0.0038147	0.0117493	0.00289917
0	0.0115967	-0.0114441	-0.000152588	0.0123596	-0.00900269	0.0038147	0.0112915	-0.000915527	0.0167847	0.0140381	0.000457764	0.0126648	0.00457764	-0.00946045	0.00579834	-0.000610352	-0.0100708	0.0120544	0.000762939	-0.00427246	0.0187683	0.00564575	0.00198364	0.00930786	-0.00579834	0.0050354	0.0088501	-0.00640869	0.00488281	0.00473022	-0.00549316	0.0125122	0.00915527	0.00228882	0.0154114	0.000457764	-0.00320435	0.00595093	-0.00823975	-0.00335693	0.00747681	-0.00686646	0.0038147	0.0189209	0.00411987	0.00671387	0.0143433	0.00350952	0.0062561
0	-0.00564575	-0.00411987	-0.0105286	-0.000457764	-0.000457764	-0.0137329	0.000305176	0.0135803	-0.00320435	0.0134277	0.0189209	0.00259399	0.00717163	0.00228882	-0.00946045	0.00640869	-0.00762939	-0.0172424	0.0128174	-0.00137329	-0.000457764	0.0169373	0.00152588	-0.000305176	0.0100708	-0.00747681	-0.00274658	0.00473022	-0.0152588	0.00289917	0.0143433	-0.00762939	0.00717163	0.0141907	-0.00610352	0.00427246	0.00991821	-0.00488281	-0.000915527	-0.00762939	-0.0100708	0.00549316	-0.00396729	-0.00137329	0.0144958	0.000305176	0.00366211	0.0161743	0.00396729
0	0.00915527	-0.0038147	0.00259399	0.000152588	-0.0106812	-0.00350952	-0.00289917	0.000457764	0.0038147	-0.00732422	0.00427246	0.0164795	0.000915527	0.00152588	0.00915527	-0.00747681	-0.00106812	-0.00320435	-0.00671387	0.00656128	-0.00213623	-0.0144958	0.0105286	0.00671387	-0.00534058	0.0134277	-0.000152588	-0.0135803	0.00396729	-0.000305176	-0.0100708	-0.0012207	-0.0102234	-0.00152588	0.00686646	0.000457764	0.00671387	0.0111389	-0.00305176	-0.00106812	-0.00198364	-0.00732422	0.000915527	-0.00747681	-0.0105286	0.0102234	0.00671387	0.00259399	0.0177002
0	0.00244141	0.0114441	-0.00457764	-0.00457764	-0.00335693	-0.00961304	0.00854492	0.00396729	-0.00640869	0.0143433	0.00900269	-0.000152588	0.0134277	0.00656128	-0.00106812	0.00335693	-0.00473022	0.000762939	0.00549316	-0.0135803	0.0038147	0.0143433	-0.00732422	0.00717163	0.0128174	-0.00701904	0.00808716	0.00473022	-0.00534058	0.00793457	0.000152588	-0.00747681	0.0119019	0.00244141	0.000762939	0.0138855	-0.00549316	-0.00106812	0.017395	-0.00167847	-0.00152588	0.0152588	-0.00961304	0.00198364	0.0088501	-0.0102234	0.00946045	0.017395	-0.0038147
0	-0.000457764	0.00595093	0.0126648	-0.000915527	0.00701904	0.00686646	-0.0135803	0.00610352	0.00640869	-0.0100708	0.00823975	0.0115967	-0.000457764	0.0158691	0.01297	-0.0012207	0.0115967	0.000152588	-0.0114441	0.00518799	-0.00289917	0.000305176	0.010376	-0.00274658	0.00442505	0.0178528	0.00167847	0.0105286	0.0112915	-0.0126648	0.01297	0.00701904	-0.014801	0.0126648	0.00869751	-0.01297	0.0161743	0.0119019	-0.00152588	0.0134277	0.000152588	-0.00823975	0.00823975	-0.00411987	-0.00183105	0.0106812	-0.00976562	0.00762939	0.0215149
0	0.0123596	0.00946045	-0.00396729	0.0195312	0.0109863	-0.0062561	0.00244141	-0.00717163	-0.0038147	0.000305176	-0.012207	-0.000152588	0.0138855	-0.00198364	0.0137329	0.0201416	0.0012207	0.00732422	0.00549316	-0.00823975	0.0012207	-0.00564575	-0.0161743	0.00961304	0.00366211	0.000610352	0.0178528	0.00274658	-0.00167847	0.00839233	-0.00473022	-0.00320435	0.000610352	-0.0163269	0.00488281	0.00747681	-0.00518799	0.0131226	0.00915527	-0.00747681	0.0115967	0.00427246	-0.00564575	0.000457764	-0.0108337	-0.0120544	0.00595093	-0.00183105	-0.00213623
0	0.000915527	0.00671387	0.0050354	-0.00167847	0.00793457	0.00610352	-0.00274658	0.00305176	-0.00595093	-0.0125122	-0.00106812	-0.00518799	-0.00259399	0.00732422	-0.00518799	0.00274658	0.0210571	0.000152588	-0.000152588	0.0112915	-0.00762939	-0.00823975	0.000610352	-0.00686646	0.00534058	-0.000915527	-0.00717163	0.0112915	0.00488281	-0.00106812	0.0140381	-0.00289917	-0.00656128	0.00396729	-0.00518799	-0.00518799	0.00152588	-0.00961304	-0.000762939	0.00839233	-0.00274658	0.00518799	0.0102234	-0.00518799	-0.000457764	0.000305176	-0.00778198	0.0012207	-0.00762939
0	0.0137329	-0.00610352	0.00228882	0.0210571	-0.000610352	-0.00274658	0.0125122	-0.00686646	-0.00595093	-0.000610352	-0.0088501	0.0109863	0.00518799	-0.00640869	0.0141907	0.00442505	-0.00183105	0.0163269	0.00244141	-0.00396729	0.00930786	-0.00549316	0.00335693	0.00915527	-0.0132751	0.00350952	0.0134277	-0.00671387	0.00488281	0.00991821	-0.00259399	0.00595093	0.00640869	0.00183105	0.0108337	0.000305176	-0.00488281	0.0154114	-0.00183105	-0.0050354	0.015564	-0.00198364	-0.00106812	0.0143433	-0.000457764	0.00320435	0.00808716	-0.00961304	0.00411987
0	-0.00778198	0.0140381	-0.00213623	0.00396729	0.0190735	-0.00579834	0.00488281	0.0146484	-0.00473022	0.00793457	0.00747681	-0.0140381	0.00411987	0.00854492	-0.00686646	0.0123596	0.00823975	0.000457764	0.017395	0.00915527	0.00198364	0.0170898	-0.000610352	-0.00915527	0.0134277	-0.00701904	-0.00686646	0.0160217	-0.00289917	0.000152588	0.0154114	-0.000610352	0.00488281	0.010376	-0.00762939	0.0088501	0.00320435	-0.00946045	0.0126648	0.00335693	-0.00946045	0.017395	0.00793457	0.00152588	0.0119019	-0.000457764	-0.00152588	0.00244141	-0.0050354
0	-0.00701904	-0.0117493	0.010376	-0.00549316	-0.00900269	0.0131226	0.00762939	0.00396729	0.0161743	0.00671387	-0.00335693	-0.0012207	-0.00900269	0.00106812	0.00167847	-0.0144958	0.00442505	0.0163269	-0.00274658	0.0125122	0.0198364	-0.0012207	0.00335693	0.00106812	-0.00976562	0.00366211	-0.00411987	-0.0128174	0.00915527	0.00274658	0.00320435	0.0172424	0.0012207	0.00213623	0.00686646	-0.00762939	0.000305176	-0.000305176	-0.0154114	0.00656128	0.00610352	-0.00488281	0.010376	0.00717163	-0.00518799	0.0088501	0.000762939	-0.0038147	0.00549316
0	-0.00335693	0.000305176	-0.00915527	0.00350952	-0.000305176	-0.00442505	0.0141907	0.00442505	-0.00640869	0.0132751	0.00778198	-0.00854492	0.00900269	-0.00411987	-0.0115967	-0.00106812	-0.0050354	-0.00137329	0.00701904	-0.00854492	0.00640869	0.0187683	-0.00305176	0.00411987	0.00717163	-0.00747681	-0.00259399	0.00198364	-0.00442505	0.000305176	0.000610352	-0.00839233	0.00946045	0.00900269	-0.00137329	0.0102234	-0.000610352	-0.00671387	0.0038147	-0.00747681	-0.0012207	-0.000457764	-0.0144958	0.00427246	0.00854492	-0.00656128	0.0100708	0.0109863	-0.00976562
0	0.00137329	-0.0062561	-0.00198364	-0.00442505	0.000762939	0.0123596	-0.00335693	0.0050354	0.0138855	0.000457764	0.00305176	0.00564575	-0.00610352	-0.000915527	-0.00183105	-0.00961304	0.0126648	0.00244141	-0.00778198	0.014801	0.00473022	0.00106812	0.0189209	0.00259399	0	0.00762939	-0.00366211	0.00564575	0.00808716	-0.0140381	0.00717163	0.0105286	-0.00961304	0.00930786	0.00991821	-0.00564575	0.00747681	0.000457764	-0.000915527	0.010376	-0.00473022	0.000457764	0.0128174	-0.00259399	0.00198364	0.0105286	-0.00274658	0.000915527	0.00915527
0	0.00930786	-0.00167847	-0.00671387	0.00610352	-0.00457764	-0.00534058	0.010376	-0.000457764	0.00167847	0.0164795	-0.00244141	0.0012207	0.014801	-0.00167847	0.00244141	0.00350952	-0.0108337	0.00183105	0.00198364	-0.00289917	0.0100708	0.00473022	0.00701904	0.0169373	0.00244141	0.00595093	0.0178528	-0.0111389	-0.00289917	0.0111389	-0.0114441	0.00320435	0.0117493	-0.00549316	0.00747681	0.0161743	-0.000915527	0.00869751	0.00915527	-0.0102234	0.00793457	0.00244141	-0.00656128	0.0119019	0.00106812	-0.0050354	0.0224304	0.00640869	0.000915527
0	0.00274658	0.00488281	0.00411987	-0.00152588	0.00366211	-0.00747681	-0.00640869	0.0115967	-0.00701904	-0.0106812	0.0170898	0.0038147	-0.000915527	0.0180054	0.00442505	-0.00320435	-0.00244141	-0.00656128	0.00167847	-0.00350952	-0.0140381	0.00671387	0.0128174	-0.00167847	0.0167847	0.0163269	0.00183105	0.00579834	0	-0.00534058	0.00289917	-0.0088501	-0.00823975	0.0100708	-0.00152588	0.00259399	0.0152588	-0.00396729	0.000152588	0.010376	-0.010376	-0.000915527	-0.00259399	-0.01297	0.00839233	0.00488281	-0.0038147	0.0135803	0.00671387
0	0.014801	-0.00549316	0.00305176	0.00839233	-0.0105286	0.000152588	0.00274658	-0.010376	0.00183105	0.00244141	-0.00137329	0.0100708	0.0038147	-0.00488281	0.0102234	0.00305176	-0.00427246	0.00549316	-0.0050354	-0.012207	-0.00289917	-0.00335693	-0.000305176	0.00457764	-0.00259399	0.00915527	0.0119019	-0.00106812	0.00839233	0.00167847	-0.0125122	-0.00137329	-0.00518799	-0.00961304	0.00732422	-0.00671387	-0.00747681	0.0167847	0.00106812	0.000610352	0.0140381	-0.00411987	-0.00610352	-0.000152588	-0.00457764	0.000915527	-0.000305176	-0.0105286	0.00595093
0	-0.0038147	0.0157166	0.0112915	-0.0050354	0.00183105	-0.00305176	-0.00411987	-0.00259399	-0.00579834	0.0109863	0.00823975	-0.00747681	0.00823975	0.0158691	-0.00457764	0.00564575	0.0100708	-0.00869751	-0.00442505	-0.000762939	-0.00595093	0.00915527	-0.00152588	-0.00595093	0.0158691	0.00411987	0.00350952	0.0140381	0.00137329	0.00442505	0.00747681	-0.00793457	0.00930786	0.00457764	-0.0144958	0.0105286	0.00946045	-0.00991821	0.00793457	0.00518799	-0.00457764	0.0050354	0.000610352	0.00488281	0.0108337	-0.0050354	-0.00411987	0.0154114	-0.00518799
0	0.00747681	-0.00274658	0.0144958	0.00732422	-0.00167847	0.0125122	-0.00167847	-0.00473022	0.0117493	-0.00335693	-0.000152588	0.00930786	-0.00213623	0.00808716	0.0119019	-0.00473022	0.01297	0.0126648	-0.00411987	0.0125122	0.00106812	-0.0126648	0.0123596	0.000915527	-0.0114441	0.0201416	0.00289917	0.000152588	0.0227356	0.0062561	0.00335693	0.0108337	-0.00366211	-0.00473022	0.00427246	-0.00915527	-0.000305176	0.0112915	-0.00457764	0.00595093	0.0154114	0.00228882	0.00915527	0.00839233	-0.00793457	0.0050354	0.00152588	-0.00411987	0.00778198
0	0.00869751	0.010376	-0.0109863	0.00442505	0.0158691	0.00167847	0.0088501	0.00717163	-0.00411987	0.00442505	-0.0111389	-0.00823975	0.0138855	-0.00930786	-0.00946045	0.0143433	0.00457764	0.0050354	0.0190735	0.00427246	-0.000457764	-0.000305176	-0.00900269	0.00366211	-0.000610352	-0.0166321	0.00610352	0.010376	0.000915527	0.0216675	0.012207	0.0012207	0.00869751	-0.00183105	-0.00427246	0.00473022	-0.015564	-0.00991821	0.012207	-0.00106812	0.00564575	0.0157166	0	0.00167847	0.00640869	-0.00259399	0.0012207	-0.00610352	-0.0108337
0	-0.00442505	-0.00289917	0.00732422	-0.00320435	0.00427246	0.0109863	-0.00610352	0.0012207	0.00518799	-0.00534058	0.00213623	-0.000152588	-0.00778198	0.00183105	-0.000152588	-0.00228882	0.00808716	-0.000610352	-0.00167847	0.0114441	0.000305176	-0.00427246	0.0062561	-0.00930786	-0.00549316	0.000610352	-0.00732422	0.00595093	0.00534058	-0.00610352	0.0106812	0.015564	-0.00183105	0.00610352	0.00274658	-0.00991821	-0.00335693	0.00137329	-0.00747681	0.00457764	-0.00198364	-0.00213623	0.01297	0.000305176	0.00183105	0.01297	-0.00732422	-0.00518799	0.00534058
0	-0.00244141	-0.0050354	-0.00640869	0.0134277	0.0050354	-0.000305176	0.0160217	0.00534058	-0.000457764	0.00686646	-0.00900269	0.000610352	0.00442505	-0.00961304	0.00518799	0.0111389	-0.00808716	0.00915527	0.0170898	-0.0038147	0.00686646	0.0106812	-0.010376	-0.00366211	0.000152588	-0.00717163	0.0100708	-0.00656128	-0.00427246	0.0154114	0.000762939	0.00488281	0.020752	0.000915527	0	0.00915527	-0.00595093	0.00457764	0.0038147	-0.0134277	0.00961304	0.00915527	-0.00823975	0.0146484	0.00396729	-0.00442505	0.0108337	-0.00198364	0.00167847
0	-0.00930786	0.00106812	0.00762939	-0.00595093	0.0119019	0.00976562	0.000915527	0.0170898	0.00671387	-0.00442505	0.0112915	-0.000762939	-0.00534058	0.00747681	-0.00427246	-0.00137329	0.00839233	-0.00137329	0.00656128	0.0134277	-0.00320435	0.00900269	0.0102234	-0.000915527	0.00793457	0.000152588	-0.0102234	0.00640869	0.000610352	-0.0038147	0.01297	0.00106812	0.0062561	0.0177002	-0.000457764	0.00823975	0.0135803	-0.00991821	0.00427246	0.00671387	-0.00579834	0.00915527	0.00595093	-0.00549316	0.0120544	0.00610352	0.0038147	0.0177002	-0.0012207
0	0.00289917	-0.0038147	0.000762939	-0.0012207	-0.0109863	0.0106812	0.00808716	-0.00976562	0.00701904	0.0152588	-0.00259399	0.00686646	0.00900269	-0.000915527	0.00244141	-0.00564575	-0.0050354	0.00961304	-0.0111389	-0.00671387	0.0160217	0.00289917	0.0050354	0.0172424	0.00320435	0.00213623	-0.0050354	-0.00717163	0.00549316	-0.00564575	-0.0169373	0.0138855	0.00778198	0	0.022583	0.012207	0.000762939	0.00656128	-0.00411987	-0.0012207	0.00106812	-0.0169373	-0.00244141	0.0158691	-0.00137329	0.00762939	0.014801	-0.00427246	0.00106812
0	-0.00610352	0.00808716	-0.00564575	-0.00640869	0.0050354	-0.00366211	-0.00305176	0.00473022	-0.000457764	0.00762939	0.00976562	-0.00488281	0.00152588	0.00579834	-0.00930786	-0.00167847	0.00228882	-0.0106812	0.00396729	0.00305176	-0.000305176	0.0109863	0.0012207	0.0012207	0.0117493	0.00259399	-0.00350952	0.00549316	-0.00610352	-0.00610352	-0.00335693	-0.00305176	0.0038147	0.000610352	-0.00335693	0.01297	0.00976562	-0.00106812	0.0106812	0.0012207	-0.0125122	0.00198364	-0.0050354	-0.00671387	0.00717163	-0.00717163	-0.00488281	0.0132751	-0.000457764
0	0.0108337	-0.00411987	0.00366211	-0.00900269	-0.0115967	0.00427246	-0.0100708	-0.00579834	0.0192261	0.00183105	-0.00137329	0.0196838	0.00534058	-0.00244141	0.00167847	-0.00564575	-0.00335693	-0.00320435	-0.00671387	0.0105286	0.00732422	-0.00732422	0.00946045	0.015564	-0.00213623	0.0050354	0.00640869	-0.00778198	-0.00244141	-0.00595093	-0.000915527	0.00930786	-0.00457764	-0.000152588	0.0167847	-0.000915527	0.00640869	0.0167847	-0.00411987	0.000610352	0.00610352	-0.00976562	0.00701904	-0.000610352	-0.0154114	0.0125122	0.00732422	-0.00564575	0.0128174
0	0.0151062	0.0126648	-0.0120544	0.00411987	0.00305176	-0.0146484	0.00213623	-0.000305176	-0.00335693	0.0117493	0.00656128	0.00213623	0.0164795	0.00488281	0.000152588	0.00762939	-0.00930786	-0.00228882	0.00457764	-0.0112915	0.00411987	0.0152588	-0.00930786	0.00671387	0.0160217	-0.00701904	0.00793457	0.0146484	-0.00411987	0.0112915	0.00244141	-0.0115967	0.0119019	0.000457764	-0.00228882	0.0160217	0.0012207	0.00473022	0.0187683	-0.000610352	0.00640869	0.0105286	-0.0128174	0.00350952	0.00289917	-0.0140381	0.0146484	0.00656128	-0.00778198
0	-0.00671387	0.000152588	0.012207	-0.00442505	-0.0012207	0.0050354	-0.0106812	-0.00259399	0.00320435	-0.00900269	0.00747681	0.00930786	-0.00640869	0.00473022	0.0137329	0.00228882	0.00610352	0.00320435	-0.000610352	0.0012207	-0.0100708	0.00152588	0.00946045	-0.0117493	-0.00350952	0.0169373	0.00244141	0.00717163	0.017395	-0.0012207	-0.00411987	-0.00213623	-0.0100708	0.00396729	-0.00305176	-0.0112915	0.0119019	0.00900269	0.00259399	0.0213623	0.00946045	0.000457764	0.00717163	-0.00335693	-0.00167847	0.00244141	-0.0138855	-0.00442505	0.0102234
0	0.00488281	0.000457764	0.0050354	0.0117493	-0.0062561	-0.00244141	0.010376	-0.00991821	-0.00747681	0.00442505	-0.00579834	-0.00335693	0.00595093	-0.000152588	0.0050354	0.00396729	-0.00610352	0.00610352	0.00289917	-0.00488281	0.00259399	-0.00549316	-0.00747681	0.0050354	-0.000305176	0.00152588	0.0119019	-0.00106812	-0.00167847	0.012207	-0.00137329	-0.00167847	0.00549316	-0.0112915	-0.00411987	0	-0.00930786	0.00747681	0.00366211	-0.00488281	0.0112915	0.00991821	-0.00549316	0.00839233	0.00427246	-0.00640869	-0.00137329	-0.00305176	-0.00213623
0	-0.00900269	0.00823975	0.015564	-0.000610352	0.0111389	0.0108337	-0.00442505	-0.00152588	-0.00747681	-0.0105286	0	-0.00564575	0.00244141	0.0170898	-0.000762939	0	0.0202942	-0.000915527	-0.000762939	0.00961304	-0.00717163	-0.00427246	-0.00289917	-0.00747681	0.0161743	0.00671387	-0.00595093	0.0172424	0.00839233	-0.00671387	0.0114441	0.00228882	-0.00701904	0.00137329	-0.00671387	0.000305176	0.00991821	-0.00915527	0.000610352	0.0172424	-0.00228882	0.00427246	0.0184631	-0.00213623	-0.00198364	0.00793457	0.000152588	0.00762939	-0.000152588
0	0.00961304	-0.00640869	0.00518799	0.015564	0.00198364	0.0108337	0.0125122	-0.00488281	0.00579834	0.000762939	-0.00778198	0.00518799	-0.00152588	-0.00244141	0.0152588	0.00595093	0.00183105	0.0209045	0.00259399	-0.00244141	0.0132751	-0.00427246	0.00152588	0.00747681	-0.00808716	0.0038147	0.0114441	-0.00167847	0.00991821	0.0100708	-0.0038147	0.0125122	0.00991821	-0.0038147	0.00900269	-0.00152588	-0.00946045	0.010376	0.000915527	-0.000762939	0.0158691	0.00106812	0.00473022	0.0189209	0.00228882	0.00976562	0.00640869	-0.0106812	0.00747681
0	-0.00869751	0.00778198	-0.00610352	-0.00167847	0.0158691	-0.00320435	0.00198364	0.0144958	0.0012207	0.00335693	0.00137329	-0.00732422	0.00335693	-0.00366211	-0.00854492	0.00900269	0.0088501	-0.0038147	0.00488281	0.0141907	0.0050354	0.00595093	0.00427246	0.00366211	-0.00335693	-0.0128174	0.00488281	0.00900269	-0.0146484	0.000762939	0.022583	-0.000152588	0.0062561	0.0163269	-0.00244141	-0.00183105	-0.00427246	-0.0120544	0.00656128	-0.0050354	-0.0119019	0.0105286	0.00747681	0.0088501	0.0196838	0.00808716	0.00289917	0.00396729	-0.00793457
0	-0.00274658	-0.0154114	0	-0.000610352	-0.00610352	0.00793457	0.00137329	0.00610352	0.0140381	-0.00717163	-0.00167847	0.00732422	-0.00671387	-0.00396729	0.00137329	-0.00610352	-0.00244141	0.00305176	-0.00137329	0.0088501	0.0038147	-0.00534058	0.00762939	0.00244141	-0.00808716	0.00640869	-0.00183105	-0.00747681	0.00442505	-0.00198364	0.00137329	0.0140381	-0.00350952	-0.000152588	0.0125122	-0.00320435	-0.00167847	0.00198364	-0.0134277	-0.00183105	-0.000152588	-0.00808716	0.00900269	0.00335693	-0.00732422	0.0134277	0.0102234	-0.00473022	0.00930786
0	-0.00442505	-0.00991821	-0.0216675	-0.00152588	-0.00183105	-0.0137329	0.0123596	0.0169373	-0.000915527	0.0151062	0.0119019	-0.00411987	0.00289917	-0.00839233	-0.012207	0.000152588	-0.00946045	-0.000610352	0.0154114	0.00198364	0.0062561	0.015564	-0.000457764	0.00366211	0.00152588	-0.00976562	-0.00259399	-0.00457764	-0.00793457	0.0112915	0.00610352	-0.00686646	0.0154114	0.00976562	-0.0038147	0.00762939	0.000610352	-0.00778198	-0.000915527	-0.00579834	-0.000152588	0.0088501	-0.00823975	0.00457764	0.0138855	-0.00335693	0.00930786	0.0137329	-0.00350952
0	-0.00259399	-0.00762939	0.0117493	-0.00869751	-0.00732422	0.0100708	-0.00411987	0.0012207	0.0132751	0.00366211	0.0120544	0.0102234	-0.00274658	0.00839233	-0.00228882	-0.00839233	0.0088501	-0.00640869	-0.00350952	0.0166321	0.00305176	0.00457764	0.0218201	0.00427246	0.00152588	0.00793457	-0.00610352	0.0012207	0.00244141	-0.0100708	0.00427246	0.00610352	-0.0106812	0.0112915	0.0114441	-0.00366211	0.0146484	0.0111389	-0.00518799	0.0102234	-0.00289917	-0.0105286	0.0119019	-0.000610352	0	0.0190735	-0.00167847	0.00518799	0.0215149
0	0.0137329	-0.000457764	-0.00274658	0.00457764	-0.00930786	-0.00411987	0.00900269	-0.00808716	0.000762939	0.0137329	-0.00411987	0.00350952	0.0115967	-0.000915527	-0.000457764	-0.00320435	-0.0050354	0.00473022	-0.00396729	-0.00671387	0.01297	-0.000305176	-0.00747681	0.0152588	0.00976562	-0.0038147	0.0119019	0.00198364	-0.00442505	0.00549316	-0.00869751	-0.0012207	0.00839233	-0.010376	-0.00152588	0.0172424	0.00183105	0.00869751	0.019989	0.000457764	-0.00579834	-0.00213623	-0.00289917	0.000762939	-0.00732422	-0.0102234	0.014801	0.00442505	0.00411987
0	-0.00183105	0.00793457	0.00366211	-0.0131226	-0.00259399	-0.00335693	-0.0138855	0.00167847	-0.00411987	-0.00717163	0.0108337	-0.000152588	0.000457764	0.0154114	-0.00289917	-0.00350952	0.00366211	-0.00579834	0.000305176	-0.00152588	-0.00778198	0	0.000457764	-0.000610352	0.0134277	0.00411987	-0.00579834	0.00671387	0.00289917	-0.00747681	0.00183105	0.00106812	-0.00717163	0.00396729	-0.00396729	0.00518799	0.0128174	-0.00717163	0.00518799	0.0146484	-0.00610352	-0.00152588	0.00289917	-0.0120544	-0.00549316	-0.00396729	-0.00259399	0.00534058	-0.000915527
0	0.0216675	0.00106812	-0.000152588	0.0102234	-0.00289917	-0.0050354	-0.00656128	-0.0131226	-0.00183105	-0.00656128	-0.00305176	0.0158691	0.00656128	-0.00366211	0.014801	0.00488281	-0.0050354	0.00274658	-0.00640869	-0.0062561	0.00244141	-0.00839233	0.00701904	0.0158691	-0.0134277	0.00640869	0.0158691	-0.00442505	-0.000152588	0.000610352	-0.0137329	0.0012207	-0.00259399	-0.00946045	0.01297	0.00366211	-0.0125122	0.0166321	0.00839233	-0.00869751	0.00869751	0.00473022	-0.00747681	-0.000305176	-0.00747681	0.00640869	0.00610352	-0.0109863	0.00473022
0	0.000152588	0.015564	0.00610352	0.00823975	0.0164795	-0.00534058	-0.00320435	0.00640869	-0.0120544	-0.00244141	0.00915527	-0.00732422	0.00793457	0.0132751	0.00106812	0.0141907	0.00579834	-0.00411987	0.0112915	-0.00518799	-0.0125122	0.0105286	-0.000610352	-0.0050354	0.0170898	0.00244141	0.00289917	0.0152588	-0.000457764	0.00976562	0.00961304	-0.00961304	0.00640869	0.00473022	-0.010376	0.00656128	0.0108337	-0.00595093	0.0088501	0.00900269	-0.00473022	0.0100708	0.00900269	-0.00198364	0.0088501	0.000610352	-0.00671387	0.0088501	-0.0038147
0	0.00534058	-0.0100708	0.0160217	0.00976562	-0.0050354	0.00930786	0.00213623	-0.00442505	0.00274658	-0.00930786	-0.00396729	0.0062561	-0.00656128	0.0038147	0.0128174	-0.00289917	0.00671387	0.00717163	-0.00442505	0.0038147	0.00244141	-0.00793457	0.00854492	-0.00305176	-0.00534058	0.0131226	0.000915527	-0.00747681	0.00961304	0.0125122	0.00289917	0.0115967	-0.00213623	0.000152588	0.00335693	-0.01297	0.00366211	0.00946045	-0.0154114	0.00259399	0.0132751	0.00183105	0.0119019	0.0144958	-0.00167847	0.00228882	-0.00518799	-0.00900269	0.00366211
0	-0.00259399	0.0038147	-0.00656128	0.0050354	0.0106812	0	0.0135803	0.00152588	-0.0119019	0.00152588	-0.00427246	-0.0140381	-0.000915527	-0.0050354	-0.00442505	0.00778198	-0.000152588	0.00732422	0.00915527	-0.00534058	-0.000305176	0.00396729	-0.00534058	-0.00335693	-0.00167847	-0.00366211	0.00534058	0.00152588	-0.000762939	0.0105286	-0.00167847	-0.00976562	0.0088501	0.00228882	-0.00976562	0.00488281	-0.00457764	-0.00991821	0.00518799	-0.00228882	0.00671387	0.0105286	-0.00961304	0.0038147	0.0141907	-0.0105286	0.00106812	0.00213623	-0.0128174
0	-0.0158691	-0.0106812	0.0106812	-0.00442505	0.0062561	0.0167847	0.0038147	0.00915527	0.0088501	-0.0106812	-0.00411987	-0.00564575	-0.0201416	-0.0012207	-0.00488281	-0.00854492	0.0186157	0.0105286	-0.00106812	0.0152588	0.00411987	-0.00671387	0.00350952	-0.0108337	-0.0105286	0.00244141	-0.00762939	0.00411987	0.0175476	0.000610352	0.00396729	0.0157166	-0.0012207	0.000305176	0.00106812	-0.0062561	-0.000152588	-0.00488281	-0.00305176	0.0126648	-0.000610352	-0.000762939	0.0149536	-0.000610352	0.000762939	0.0149536	-0.00305176	-0.00839233	0.0050354
0	-0.000457764	-0.00335693	-0.00701904	0.00869751	0.00106812	-0.000305176	0.020752	0.00137329	0.00549316	0.018158	-0.00900269	-0.00747681	0.00869751	-0.00915527	-0.0062561	0.00930786	0.0012207	0.00946045	0.0143433	0.00305176	0.0166321	0.00488281	-0.00656128	0.0123596	-0.00244141	-0.00900269	0.00762939	0	-0.00167847	0.0149536	0.00564575	0.00457764	0.0135803	0.000610352	0.00656128	0.0050354	-0.00595093	0.00701904	0.00305176	-0.0131226	0.00991821	0.00610352	-0.00518799	0.0164795	0.00534058	-0.0038147	0.0137329	0.00320435	0.00198364
0	-0.00579834	-0.000610352	-0.0050354	-0.00640869	0.0123596	-0.000915527	-0.00762939	0.0161743	0.00427246	-0.00350952	0.0126648	0.00289917	-0.00457764	-0.00106812	-0.00701904	0.00259399	0.00198364	-0.00595093	0.00778198	0.0117493	-0.0038147	0.00869751	0.0102234	-0.00457764	0.00366211	-0.000305176	-0.00793457	0.00427246	-0.00610352	-0.00549316	0.0192261	-0.00244141	-0.00564575	0.0183105	0.0062561	-0.00167847	0.0125122	0.000305176	0.0038147	-0.00167847	-0.0100708	0.00793457	0.000305176	-0.0160217	0.00839233	0.0131226	-0.00289917	0.0132751	0.0128174
0	0.00167847	-0.00823975	-0.00473022	-0.000762939	-0.00656128	0.000305176	0.00366211	-0.000915527	0.00854492	0.00518799	-0.00152588	0.012207	-0.00289917	-0.0128174	0	-0.00701904	-0.010376	0.00289917	-0.00839233	-0.00289917	0.0125122	-0.00350952	0.00534058	0.0109863	-0.00946045	0.000457764	0.00579834	-0.0134277	0.00350952	0.000305176	-0.0111389	0.0111389	0.00335693	-0.000915527	0.0154114	0.00335693	-0.0125122	0.00793457	0.00701904	-0.0140381	0	0.00274658	-0.00732422	0.000305176	0	0.00747681	0.0126648	-0.00839233	0.00305176
0	-0.00686646	0.00762939	0.00427246	-0.0102234	-0.0012207	-0.0138855	-0.00976562	0.0100708	-0.00564575	0.00595093	0.0187683	-0.00320435	0.00610352	0.0102234	-0.00961304	-0.000152588	-0.00808716	-0.0184631	0.0012207	-0.00442505	-0.00411987	0.0205994	0.00854492	-0.00106812	0.0135803	0.00488281	-0.00595093	-0.00289917	-0.0111389	-0.00488281	-0.00228882	-0.00900269	0.0062561	0.018158	-0.00259399	0.00793457	0.0175476	-0.00106812	0.00320435	-0.00473022	-0.00808716	0.00427246	-0.00946045	-0.0062561	0.0215149	-0.00549316	-0.00488281	0.0216675	0.00152588
0	0.0210571	0.00244141	0.0132751	0.00579834	-0.0088501	0.00442505	-0.00793457	-0.00564575	0.00793457	-0.00366211	0.00640869	0.0212097	0.000915527	0.00640869	0.018158	-0.00839233	-0.0038147	0.00442505	-0.0120544	-0.00106812	0.00808716	-0.00442505	0.0128174	0.0109863	0.00198364	0.0178528	0.00213623	-0.00961304	0.0100708	-0.00320435	-0.00946045	0.00915527	-0.00610352	-0.00198364	0.012207	0.00183105	0.00946045	0.0164795	-0.0012207	0.00610352	0.0038147	-0.0119019	0.00793457	0.00442505	-0.0102234	0.00869751	0.00808716	-0.00442505	0.0152588
0	0.012207	0.0164795	-0.00137329	0.00656128	0.00366211	-0.00335693	0.00366211	-0.00350952	-0.0062561	0.00900269	-0.00244141	-0.000915527	0.0167847	0.00167847	0.00274658	0.0146484	-0.0012207	-0.00213623	0.0050354	-0.0143433	-0.0012207	0.00869751	-0.00946045	0.00259399	0.0160217	-0.00259399	0.00259399	0.00747681	-0.000915527	0.00671387	0.00137329	-0.00671387	0.00350952	-0.00457764	-0.00488281	0.0117493	-0.000915527	-0.00213623	0.0170898	0.00671387	0.000610352	0.0117493	-0.00183105	-0.00289917	-0.00183105	-0.00946045	0.00488281	0.000457764	-0.0125122
0	0.0050354	0.00320435	0.0166321	0.000152588	0.000915527	0.00717163	-0.0143433	-0.00457764	0.00350952	-0.00900269	-0.00198364	0.00396729	-0.00366211	0.00991821	0.00442505	0	0.0125122	-0.00610352	-0.0105286	0.00259399	-0.0088501	-0.0102234	-0.000457764	-0.00549316	0.000152588	0.00839233	-0.000762939	0.00808716	0.0050354	-0.00701904	0.00335693	-0.0012207	-0.00854492	0.00259399	0.000152588	-0.0088501	0.00610352	0.00183105	-0.00289917	0.00930786	-0.000457764	-0.0050354	0.00762939	-0.00305176	-0.00640869	0.00244141	-0.0050354	-0.000762939	0.00244141
0	0.00961304	0.0105286	0.00183105	0.0201416	0.0062561	-0.00320435	0.00640869	-0.00350952	-0.00640869	-0.00518799	-0.0167847	-0.00442505	0.00686646	-0.00854492	0.00991821	0.0189209	-0.00213623	0.00640869	0.0088501	-0.0132751	-0.00534058	-0.00549316	-0.0166321	0.00137329	-0.00198364	-0.00274658	0.0167847	0.00671387	0.00259399	0.015564	-0.00137329	-0.00305176	0.00198364	-0.0114441	-0.00137329	0.000610352	-0.00900269	0.0108337	0.0138855	-0.00442505	0.00640869	0.0161743	-0.000610352	0	-0.000152588	-0.00289917	-0.00152588	-0.00564575	0.00152588
0	-0.0105286	0.0088501	0.0123596	-0.00442505	0.0170898	0.015564	-0.00457764	0.0134277	0.00244141	-0.00900269	0.00839233	-0.0038147	-0.00793457	0.0126648	-0.00457764	0.000152588	0.0233459	-0.000305176	0.00946045	0.0151062	-0.0146484	-0.000915527	0.0062561	-0.0161743	0.00305176	0.00534058	-0.00656128	0.0140381	0.0088501	0.00106812	0.0170898	0.00366211	-0.00305176	0.0108337	-0.00610352	-0.00457764	0.0106812	-0.00244141	0.00244141	0.0125122	0.00305176	0.00854492	0.0115967	-0.00427246	0.0128174	0.00335693	-0.0111389	0.00839233	0.00198364
0	0.00823975	-0.010376	0.00946045	0.0222778	-0.00350952	0.0117493	0.0184631	-0.00656128	0.00595093	0.00640869	-0.0126648	0.00442505	-0.00167847	-0.00869751	0.010376	-0.00335693	-0.00198364	0.0154114	0.00320435	0.00152588	0.0108337	0.000152588	0	0.000457764	-0.00473022	0.0050354	0.00411987	-0.0120544	0.00762939	0.0126648	-0.0050354	0.00656128	0.00808716	-0.00259399	0.00396729	-0.0012207	-0.00488281	0.00701904	-0.00595093	-0.00366211	0.0152588	-0.00289917	-0.00808716	0.0166321	0.00717163	0.00244141	0.0102234	0.0012207	0.000152588
0	-0.00793457	0.00762939	-0.00366211	0.00366211	0.0134277	-0.000762939	0.00732422	0.01297	-0.00305176	0.00335693	0.00457764	-0.0161743	-0.00183105	0.00366211	-0.00762939	0.0012207	0.00228882	-0.00320435	0.012207	0.00442505	0.000915527	0.0120544	-0.00518799	-0.0117493	0.00396729	-0.00793457	-0.01297	0.00411987	-0.00579834	-0.00183105	0.0105286	-0.00274658	0.00595093	0.0088501	-0.00823975	0.00579834	0.000305176	-0.0102234	0.000915527	-0.00167847	-0.00595093	0.0062561	-0.000762939	-0.000457764	0.0100708	-0.00244141	-0.00549316	0.00778198	-0.000915527
0	-0.00274658	-0.00671387	-0.000610352	-0.00656128	-0.0100708	0.0144958	0.00854492	0.000762939	0.0210571	0.0114441	-0.00656128	0.00976562	0	-0.00793457	-0.0050354	-0.0152588	-0.00244141	0.00717163	-0.00671387	0.01297	0.015564	-0.00427246	0.0112915	0.00473022	-0.0112915	0.00167847	-0.0143433	-0.0187683	0.00686646	-0.00717163	-0.00228882	0.0192261	0.00656128	0.00396729	0.0140381	-0.00244141	-0.00320435	-0.00167847	-0.0152588	-0.00259399	0.000915527	-0.0102234	0.0105286	0.0183105	-0.00564575	0.00640869	0.0140381	0.000610352	0.00213623
0	0.000305176	0.00793457	-0.00747681	0.00610352	0.00946045	-0.00396729	0.00946045	0.0138855	-0.00228882	0.0175476	0.0134277	-0.000457764	0.0151062	-0.000610352	-0.00747681	0.00701904	-0.00747681	-0.00701904	0.0115967	-0.00106812	0.0038147	0.0201416	0.00366211	0.0102234	0.0109863	-0.00946045	0.00427246	-0.000610352	-0.0154114	0.00869751	0.00183105	-0.00686646	0.0167847	0.00427246	-0.00106812	0.0192261	-0.00335693	-0.00808716	0.0119019	-0.00930786	-0.00457764	0.00930786	-0.00778198	0.00534058	0.0164795	-0.0012207	0.012207	0.0126648	-0.00473022
0	-0.00259399	0.000457764	0.0062561	-0.00869751	0.00564575	0.00930786	-0.00915527	0.0109863	0.0152588	-0.00396729	0.014801	0.0166321	-0.00289917	0.00823975	0.00915527	-0.00732422	0.000915527	-0.000305176	-0.0062561	0.00930786	-0.00244141	-0.00183105	0.0151062	-0.00335693	-0.0012207	0.0189209	-0.00549316	-0.00350952	0.00823975	-0.0111389	-0.000457764	0.0062561	-0.0120544	0.00839233	0.01297	-0.00686646	0.00946045	0.00564575	-0.00762939	0.00839233	-0.0038147	-0.0062561	0.00366211	-0.00869751	-0.00549316	0.0126648	0	-0.00350952	0.0169373
0	0.0100708	0.00335693	-0.0012207	0.00411987	-0.0088501	-0.0131226	0.00732422	-0.0050354	-0.00183105	0.015564	-0.000610352	0.00518799	0.0193787	-0.000152588	0.00198364	0.00732422	-0.0158691	-0.00366211	-0.00152588	-0.00930786	0.0038147	-0.00228882	-0.00106812	0.0157166	-0.000305176	0.00167847	0.0137329	-0.00457764	-0.0111389	0.000457764	-0.00762939	-0.0111389	-0.000610352	-0.00610352	-0.00228882	0.0050354	0.00106812	0.010376	0.00701904	-0.00595093	0.00442505	0.00137329	-0.0105286	-0.00228882	-0.00320435	-0.00915527	0.00518799	0.000610352	0.00473022
0	-0.00183105	0.00762939	0.00991821	-0.00671387	-0.00335693	0.000305176	-0.00640869	-0.00213623	-0.0062561	-0.00961304	0.0123596	0.000610352	0.00350952	0.0209045	0.00167847	-0.00259399	0.0128174	-0.00717163	-0.00732422	-0.00350952	-0.0146484	0.000762939	0.00549316	-0.00534058	0.0123596	0.0109863	-0.00198364	0.00762939	0.00274658	-0.00671387	-0.0038147	-0.0138855	-0.0108337	0.00640869	-0.0108337	0.00259399	0.0222778	0.000762939	0.00411987	0.0160217	-0.0062561	0.000610352	0.00198364	-0.0138855	0.00335693	-0.000610352	-0.0115967	0.0131226	0.00991821
0	0.0137329	-0.00106812	0.00457764	0.0169373	-0.00274658	0.00442505	0.00610352	-0.0112915	0.00335693	0.00579834	-0.00854492	0.0151062	0.012207	-0.00167847	0.0189209	0.00762939	-0.000610352	0.0177002	-0.0050354	-0.00930786	0.0108337	-0.0106812	-0.00579834	0.0144958	-0.00579834	0.0038147	0.0204468	-0.00198364	0.0114441	0.0100708	-0.0120544	0.00350952	0.000457764	-0.0123596	0.00595093	0.00473022	-0.00198364	0.0119019	0.0050354	0.00900269	0.0149536	-0.00442505	0.00350952	0.00839233	-0.00961304	-0.00274658	0.012207	-0.00488281	0.00640869
0	-0.0105286	0.0149536	0.0125122	-0.00198364	0.0111389	0.000457764	-0.00396729	0.00320435	-0.00289917	0.00198364	0.00518799	-0.00579834	0.0100708	0.018158	0.00350952	0.0132751	0.0102234	-0.00305176	0.00732422	-0.00259399	-0.00579834	0.00549316	-0.0105286	-0.00534058	0.0141907	-0.00564575	0.00137329	0.0196838	0.00320435	0	0.00976562	-0.00259399	-0.00411987	0.00137329	-0.0106812	0.00534058	0.00152588	-0.00686646	0.0154114	0.00457764	-0.00427246	0.00808716	0.000915527	-0.00350952	0.00747681	-0.00427246	0.00106812	0.00640869	-0.00854492
0	0.00686646	-0.00473022	0.00900269	0.00640869	-0.00305176	0.00854492	0.00137329	-0.000305176	0.00106812	-0.0141907	-0.00579834	0.00808716	-0.00656128	0.0038147	0.0146484	-0.00320435	0.00839233	0.00976562	-0.00183105	0.00549316	0.000762939	-0.010376	0.00213623	-0.00198364	-0.0106812	0.00442505	-0.00183105	-0.0012207	0.0152588	0.00396729	-0.00137329	0.0106812	-0.00900269	-0.0100708	0.00457764	-0.0131226	-0.0062561	0.000915527	-0.00854492	0.00244141	0.00854492	-0.00152588	0.0134277	0.00366211	-0.00854492	0.00579834	-0.00213623	-0.0111389	0.00640869
0	-0.00244141	0.00640869	-0.0141907	0.00305176	0.0114441	-0.00167847	0.00595093	0.00701904	-0.00564575	-0.00137329	-0.00411987	-0.00671387	-0.00198364	-0.00839233	-0.00564575	0.0109863	0.00411987	0.00457764	0.0205994	0.00457764	-0.00411987	0.00854492	-0.00701904	-0.00732422	-0.00274658	-0.014801	-0.00305176	0.00610352	-0.0050354	0.0149536	0.01297	-0.000457764	0.0132751	0.000152588	-0.0135803	0.00457764	-0.0135803	-0.0167847	0.00411987	-0.00595093	0.000457764	0.0219727	0.00991821	0.00534058	0.0123596	0.000610352	0.000305176	-0.000915527	-0.0141907
0	-0.00656128	-0.00549316	0.0088501	-0.00335693	0.00106812	0.0190735	0.0012207	-0.00244141	0.0157166	0.000610352	0.000762939	0.00518799	-0.0115967	0.0038147	0.00671387	-0.00701904	0.0140381	0.00762939	-0.0012207	0.020752	0.0102234	-0.000152588	0.0134277	-0.00595093	-0.00808716	0.00320435	-0.00579834	0.00442505	0.00579834	-0.00259399	0.0114441	0.0149536	-0.000305176	0.018158	0.00335693	-0.0120544	0.00732422	-0.00320435	-0.0117493	0.00915527	0.00167847	-0.0038147	0.0186157	0.00411987	0.00900269	0.0184631	-0.00656128	0.000610352	0.00793457
0	0.00762939	0.00595093	-0.00778198	0.010376	0.00320435	-0.00839233	0.0157166	0.00671387	0.000610352	0.0131226	-0.00350952	0.0012207	0.00717163	-0.00778198	0.00198364	0.010376	-0.00564575	0.0120544	0.0125122	0.00259399	0.0170898	0.0088501	-0.0012207	0.00610352	0.000152588	-0.00320435	0.00183105	-0.00747681	-0.000152588	0.0105286	-0.00823975	0.00350952	0.0187683	-0.00366211	0.00564575	0.0146484	-0.00762939	-0.00183105	0.00167847	-0.00793457	0.00549316	-0.00366211	-0.00671387	0.0195312	0.00213623	-0.00228882	0.0180054	0.000305176	-0.00579834
0	-0.00579834	0.00793457	-0.00244141	-0.0163269	0.00946045	0.00411987	-0.00411987	0.0146484	0.00152588	-0.00473022	0.0102234	-0.00244141	-0.00350952	0.00427246	-0.0112915	-0.0062561	0.0134277	-0.00656128	0.00259399	0.0120544	-0.00213623	0.00534058	0.0123596	-0.000457764	0.00106812	0.000457764	-0.0157166	0.00137329	-0.00183105	-0.0109863	0.00640869	-0.000457764	0.00183105	0.0114441	-0.000152588	0.00534058	0.00793457	-0.00839233	-0.0050354	-0.00137329	-0.00854492	-0.00671387	-0.00106812	-0.00335693	0.00366211	0.00564575	0.00259399	0.0100708	0.00350952
0	0.0132751	-0.00656128	-0.00671387	0.0050354	-0.00778198	-0.00320435	0.000762939	-0.0106812	0.00213623	0.0088501	-0.000610352	0.00823975	0.00564575	-0.00640869	0.0012207	-0.00152588	-0.00549316	0.0012207	-0.00915527	-0.00137329	0.0141907	-0.000305176	0.00411987	0.0192261	0.000610352	-0.00167847	0.00579834	-0.00762939	-0.0062561	-0.00778198	-0.0120544	0.00457764	0.00106812	-0.00427246	0.0163269	0.00854492	-0.00244141	0.0135803	0	-0.0112915	-0.000610352	-0.0166321	-0.0112915	0.00869751	-0.00732422	0.00579834	0.0218201	-0.00244141	0.00534058
0	-0.0038147	0.00946045	0.00106812	0.00137329	0.0115967	-0.0115967	-0.00579834	0.0149536	-0.00595093	0.00366211	0.017395	-0.00518799	0.00656128	0.0128174	-0.00152588	0.00808716	-0.000610352	-0.00732422	0.0117493	0.00106812	0	0.0141907	0.00350952	0	0.0231934	0.00442505	0.00106812	0.0146484	-0.00671387	-0.0102234	0.00854492	-0.00457764	-0.00259399	0.0125122	-0.00518799	0.0117493	0.0141907	-0.00259399	0.0187683	0.00732422	-0.0125122	0.00717163	-0.00152588	-0.0144958	0.00442505	0.00228882	-0.00152588	0.0138855	0.00747681
0	0.00991821	-0.00228882	0.012207	0.000915527	-0.0108337	0.0117493	-0.000305176	-0.00701904	0.0132751	-0.00320435	-0.00595093	0.0183105	0.0062561	0.00228882	0.00778198	-0.00396729	0.00442505	0.00442505	-0.0115967	0.00610352	0.00686646	-0.00778198	0.0170898	0.018158	-0.00427246	0.0163269	0.0115967	-0.00839233	0.010376	0.00350952	-0.00915527	0.00320435	-0.00854492	-0.00198364	0.0132751	-0.00595093	0.00518799	0.0146484	-0.00335693	0.0050354	0.00823975	-0.00534058	0.0012207	-0.00289917	-0.00976562	0.00701904	-0.0012207	-0.00518799	0.0135803
0	0.00717163	0.0167847	-0.00518799	0.00106812	0.0120544	-0.00564575	0.000762939	-0.00152588	-0.0164795	0.00411987	0.0088501	-0.00106812	0.0119019	0.00259399	-0.00137329	0.00869751	-0.00350952	-0.00213623	0.00259399	-0.0117493	-0.000457764	0.00854492	-0.00610352	0.00946045	0.0125122	-0.00228882	0.0105286	0.00839233	-0.00488281	0.0050354	-0.00473022	-0.00961304	0.0012207	-0.0050354	-0.00686646	0.00534058	-0.00350952	0.00167847	0.0125122	0.000457764	0.00457764	0.00976562	-0.00961304	-0.00350952	0.00213623	-0.0132751	-0.00213623	0	-0.00823975
0	-0.00289917	-0.00106812	0.0164795	0	0.00183105	0.0115967	-0.00778198	-0.00457764	0.00152588	-0.0105286	0.00137329	0.00259399	-0.0146484	0.00793457	0.00656128	-0.00473022	0.0131226	0.00442505	-0.00656128	0.000762939	-0.00656128	-0.00808716	-0.00320435	-0.00915527	0.00213623	0.00793457	0.000457764	0.0114441	0.0158691	-0.00335693	0.000762939	0.00900269	-0.010376	-0.0050354	-0.00442505	-0.0160217	0.0038147	0.00610352	-0.00274658	0.0221252	0.0109863	-0.00137329	0.0108337	-0.00396729	-0.0140381	0.000457764	-0.0152588	-0.0100708	0.0062561
0	0.0119019	0.0100708	-0.00732422	0.0138855	0.0050354	-0.000152588	0.0114441	-0.000915527	0.00518799	0.00930786	-0.0131226	-0.00152588	0.0105286	-0.00640869	0.0050354	0.0180054	-0.00534058	0.00320435	0.0152588	-0.000305176	0.00640869	0.00167847	-0.00762939	0.00762939	0.000457764	-0.0050354	0.0177002	0.00595093	0.000915527	0.0201416	0.00442505	0.00686646	0.0120544	-0.00823975	-0.00152588	0.00549316	-0.00930786	0.00427246	0.00411987	-0.00564575	0.0167847	0.0135803	0	0.0184631	0.000915527	-0.0137329	0.00488281	-0.00518799	-0.00991821
0	-0.00762939	0.00747681	0.00961304	-0.00259399	0.00946045	0.012207	0.0012207	0.00610352	0.00579834	-0.00640869	0.0050354	-0.00183105	-0.00152588	0.0108337	-0.00457764	-0.00152588	0.0189209	0	0.00396729	0.0175476	-0.00732422	0.00213623	0.0114441	-0.00808716	0.00686646	0.00442505	-0.00762939	0.0144958	0.0115967	0.00274658	0.014801	0.00213623	0.000152588	0.00732422	-0.00396729	-0.00366211	0.00640869	-0.00793457	0.00427246	0.0108337	-0.00488281	0.00686646	0.0146484	-0.00244141	0.00518799	0.00762939	-0.00152588	0.00244141	-0.00762939
0	0.00640869	-0.0204468	-0.00686646	0.0169373	-0.00152588	0.00854492	0.0178528	-0.00656128	0.000457764	0.00488281	-0.00961304	0.0012207	-0.00457764	-0.0161743	0.0102234	0.00549316	0.00244141	0.014801	0.00167847	-0.00473022	0.0088501	-0.00335693	-0.00274658	0.00473022	-0.0100708	-0.00289917	0.00839233	-0.00152588	0.00671387	0.00961304	0.00106812	0.0137329	0.0102234	-0.00732422	0.00701904	-0.00366211	-0.0140381	0.00442505	-0.00305176	-0.00610352	0.00579834	-0.0038147	0.00244141	0.00869751	-0.00244141	0.00808716	0.00244141	-0.0138855	-0.000915527
0	-0.0144958	-0.000610352	-0.00549316	-0.00564575	0.00808716	-0.00854492	-0.00320435	0.0177002	0.00213623	0.000457764	0.0112915	-0.00335693	-0.00656128	-0.00213623	-0.00640869	-0.00228882	-0.00305176	-0.00869751	0.0112915	0.00411987	-0.00213623	0.0149536	0.00183105	-0.00656128	0.00411987	-0.00793457	-0.00595093	0.00534058	-0.00991821	-0.00137329	0.0126648	-0.00152588	0.0102234	0.017395	-0.00167847	-0.000457764	0.00137329	-0.00610352	-0.00457764	-0.0105286	-0.00808716	0.0102234	-0.00595093	0	0.0184631	0.0062561	-0.00228882	0.00946045	-0.00488281
0	0.00427246	-0.00747681	0.00762939	0.00228882	-0.0131226	0.0111389	0.00366211	-0.00686646	0.0164795	0.00228882	-0.00244141	0.0111389	0.000610352	0.0012207	0.00915527	-0.0102234	0.0038147	0.00991821	-0.00869751	0.00869751	0.0109863	-0.00717163	0.00930786	0.00976562	-0.00305176	0.0114441	-0.00350952	-0.00900269	0.0163269	-0.00198364	-0.000152588	0.0209045	0.00305176	0.00183105	0.0212097	0.00701904	0.00244141	0.0108337	-0.00793457	0	0.00350952	-0.00640869	0.00762939	0.00900269	-0.00915527	0.0167847	0.0128174	-0.00228882	0.0167847
0	0.00534058	0.00717163	-0.0123596	0.00366211	0.00366211	-0.00900269	0.010376	0.00778198	-0.00244141	0.00991821	0.00991821	0.00289917	0.0115967	-0.000305176	-0.00335693	0.0111389	-0.00747681	0.00137329	0.0112915	-0.00961304	0.00259399	0.0198364	0.000762939	0.00869751	0.0123596	-0.0105286	0.00427246	0.00961304	-0.00854492	0.00854492	0.00610352	-0.010376	0.0152588	0.0112915	-0.000610352	0.0154114	0.00213623	-0.00259399	0.0108337	-0.00579834	-0.00213623	0.00839233	-0.0109863	0.00488281	0.0120544	-0.00640869	0.00564575	0.0131226	-0.00305176
0	0.00732422	-0.00320435	0.0050354	-0.00640869	-0.0012207	0.000762939	-0.0138855	-0.00305176	0.0112915	-0.00366211	0.0112915	0.0109863	-0.00320435	0.00595093	0.00259399	-0.00183105	-0.000457764	-0.00778198	-0.012207	0.00869751	0.00106812	-0.000457764	0.015564	-0.00167847	0.000610352	0.0146484	-0.00320435	-0.000610352	0.00320435	-0.0169373	-0.00259399	0.0012207	-0.00701904	0.00961304	0.00732422	-0.000152588	0.0117493	0.00457764	0.00228882	0.00549316	-0.00701904	-0.0125122	0.000305176	-0.00579834	-0.00671387	0.00473022	-0.0012207	0.00686646	0.0126648
0	0.018158	0.0120544	-0.00244141	0.00473022	0.00274658	-0.00961304	-0.00610352	-0.00167847	-0.00320435	0.00427246	-0.00427246	-0.00274658	0.0152588	-0.00106812	0.00244141	0.0128174	-0.00732422	-0.00778198	0.00289917	-0.00915527	-0.0012207	-0.0062561	-0.00717163	0.00946045	0.00183105	0.000457764	0.0131226	0.000152588	-0.00595093	0.00152588	-0.00793457	-0.00152588	-0.000457764	-0.015564	0.00473022	0.0143433	-0.00595093	0.0149536	0.018158	-0.00747681	0.00457764	0.00656128	-0.0143433	-0.00961304	-0.00549316	-0.0119019	0.00366211	-0.000915527	0.00564575
0	-0.00305176	0.0106812	0.0213623	-0.00823975	0.000152588	0.00656128	-0.00762939	0.00640869	-0.000457764	-0.0125122	0.0128174	0.00442505	-0.00228882	0.018158	0.00183105	-0.000457764	0.0141907	-0.00213623	0.00244141	0.0132751	-0.0143433	0.00183105	0.0126648	-0.00488281	0.0062561	0.0134277	-0.000762939	0.00656128	0.00701904	0.00411987	0.00808716	-0.00762939	-0.00457764	0.0128174	-0.00640869	0.00152588	0.0157166	-0.00305176	0.00579834	0.0187683	-0.000457764	0.00778198	0.00854492	-0.0117493	0.00167847	-0.000610352	-0.00762939	0.00579834	0.000762939
0	0.0187683	0.000915527	0.0105286	0.0161743	-0.00473022	0.0088501	0.00961304	-0.0151062	0.00305176	0.00518799	-0.00976562	0.0131226	0.00823975	-0.00488281	0.0144958	0.0128174	-0.00244141	0.010376	-0.000762939	-0.0038147	0.0106812	-0.00701904	-0.000762939	0.0125122	-0.00457764	0.00488281	0.0167847	0.000305176	0.00793457	0.0114441	-0.00534058	0.00335693	0.0038147	-0.00411987	0.00701904	-0.00305176	0.00198364	0.0189209	0.00152588	0.00411987	0.0196838	-0.00167847	0.00183105	0.00946045	-0.00976562	0.00198364	0.00427246	-0.0177002	0.00457764
0	-0.0112915	0.0184631	0.012207	0.00396729	0.0172424	0.00473022	-0.000610352	-0.000457764	-0.00564575	0	0	-0.0154114	0.000610352	0.0111389	-0.00289917	0.0128174	0.0112915	-0.00411987	0.00396729	0.00137329	-0.00335693	0.00549316	-0.0149536	-0.0102234	0.0149536	-0.00137329	0.00305176	0.015564	-0.00198364	0.000762939	0.0100708	-0.00183105	-0.00137329	-0.00473022	-0.0102234	0.0038147	0.00350952	-0.0038147	0.0115967	0.00320435	-0.00427246	0.0175476	0.00671387	-0.0088501	0.00701904	-0.00442505	-0.0151062	0.00259399	-0.0038147
0	-0.00183105	-0.00579834	0.0135803	0.00228882	-0.00442505	0.0135803	0.00457764	-0.0050354	0.00640869	-0.00411987	-0.00671387	0	-0.0106812	0.000152588	0.00564575	-0.0137329	0.00320435	0.0169373	-0.00396729	0.00595093	0.00854492	-0.0112915	-0.00289917	0.00320435	-0.0108337	-0.00411987	-0.0012207	-0.00778198	0.00946045	0.00640869	0.000305176	0.00961304	0.0038147	-0.00549316	0.000152588	-0.00793457	-0.00732422	0.00579834	-0.00976562	-0.000915527	0.0146484	0.00152588	0.0140381	0.0140381	-0.00289917	0.00610352	-0.00335693	-0.0109863	-0.00198364
0	0.00274658	0.0112915	-0.00518799	0.00213623	0.0158691	-0.00183105	0.00640869	0.0132751	-0.00518799	-0.000610352	0.00198364	-0.00549316	0.00762939	-0.00289917	-0.00854492	0.0152588	0.00274658	-0.00274658	0.0183105	0.00137329	-0.00228882	0.00900269	-0.00335693	0.00427246	0.00717163	-0.0125122	0.00640869	0.00839233	-0.00793457	0.0138855	0.00976562	-0.00579834	0.0123596	0.00732422	-0.000915527	0.00946045	-0.00335693	-0.000915527	0.010376	-0.00473022	0.00228882	0.0180054	-0.00213623	0.00930786	0.0215149	-0.0012207	0.0138855	0.00335693	-0.0161743
0	-0.0012207	-0.0108337	0.0088501	0.00106812	-0.000152588	0.0117493	0.00366211	0.0105286	0.0141907	-0.0038147	0.00686646	0.00839233	-0.0172424	0.00411987	0.00991821	-0.00961304	0.0132751	0.00518799	-0.000152588	0.0198364	0.00305176	0.00534058	0.0146484	-0.00793457	-0.000152588	0.0106812	-0.0109863	0.00366211	0.0140381	-0.0102234	0.00518799	0.0190735	-0.000762939	0.010376	0.00747681	-0.00335693	0.00930786	0.00213623	-0.00228882	0.00808716	0.00106812	0.00274658	0.019989	0.000762939	0.00396729	0.019989	-0.00305176	0.00305176	0.0126648
0	-0.00534058	-0.00183105	-0.00732422	0.0050354	-0.00793457	-0.00762939	0.0172424	0.00640869	0.0050354	0.0242615	0.00259399	0.00106812	0.00396729	-0.0108337	0.000457764	0.000457764	-0.0178528	0.00274658	0.00976562	-0.00167847	0.0128174	0.00640869	0	0.00595093	-0.000610352	-0.00137329	0.000152588	-0.0134277	-0.00686646	0.00930786	-0.00427246	0.00366211	0.0138855	-0.00320435	0.00167847	0.0106812	-0.00396729	0.00274658	-0.00656128	-0.0177002	0.00579834	0.00366211	-0.00610352	0.0138855	0.00213623	0.00167847	0.0166321	0.00335693	-0.00289917
0	-0.00671387	0.000915527	0.00457764	-0.0132751	-0.000610352	0.000457764	-0.00473022	0.00961304	0.00274658	0.000305176	0.0132751	0.00747681	-0.000915527	0.00640869	-0.00442505	-0.00900269	-0.00457764	-0.00579834	0.00320435	0.0012207	-0.0114441	0.00839233	0.0138855	-0.00488281	0.00778198	0.00808716	-0.0105286	-0.00427246	0.000305176	-0.00915527	0.00289917	-0.00396729	-0.00488281	0.0102234	0.00289917	0.00137329	0.017395	-0.00198364	-0.00808716	0.000762939	-0.0088501	-0.00350952	-0.00473022	-0.00717163	0.00930786	0.00701904	0.000152588	0.0128174	0.0128174
0	0.0115967	-0.00167847	-0.00396729	0.00320435	-0.00900269	0.00274658	0.00839233	-0.0062561	0.00564575	0.0146484	0.00320435	0.00549316	0.00915527	-0.00259399	0	0.000762939	-0.0012207	0.0111389	-0.0114441	-0.00946045	0.0183105	-0.00900269	-0.000152588	0.0227356	-0.0038147	0.000915527	0.012207	-0.00274658	0.00396729	0	-0.0152588	0.00671387	0.00549316	-0.00640869	0.0144958	0.00701904	-0.00305176	0.0167847	0.00732422	-0.00152588	0.00976562	-0.0062561	-0.00335693	0.0108337	-0.00457764	0.00396729	0.0154114	-0.000610352	0.00976562
0	-0.00350952	0.017395	0.00671387	-0.00442505	0.00839233	-0.00549316	-0.00549316	0.0114441	-0.00335693	0.00335693	0.01297	-0.00473022	0.0119019	0.0126648	-0.00579834	0.010376	0.00595093	-0.0157166	0.0102234	0.00274658	-0.0109863	0.00976562	0.00778198	0.0012207	0.0146484	0.00732422	0.000457764	0.00839233	-0.00228882	0.00152588	0.00671387	-0.00946045	0.00305176	0.0062561	-0.00808716	0.0102234	0.0169373	0.00244141	0.0123596	0.00717163	-0.00305176	0.00320435	-0.00106812	-0.00320435	0.00808716	-0.00335693	0.00534058	0.0177002	0.00183105
0	0.0192261	-0.000762939	0.0123596	0.0120544	-0.0100708	-0.00350952	-0.00823975	-0.00732422	0.00534058	-0.00793457	-0.00274658	0.0210571	0.00198364	0.00900269	0.0204468	-0.00183105	-0.00228882	0.00198364	-0.00762939	-0.00427246	0.00228882	-0.0135803	0.00396729	0.0137329	0.00183105	0.0112915	0.00442505	-0.0050354	0.00442505	-0.000457764	-0.00320435	0.0012207	-0.0154114	-0.00320435	0.0131226	-0.00259399	0.00534058	0.0141907	-0.0062561	0.00274658	0.00732422	-0.00808716	0.00183105	-0.00549316	-0.0141907	0.00579834	0.000152588	-0.00350952	0.0152588
0	0.00228882	0.00762939	-0.00259399	0.0062561	0.00823975	-0.00549316	0.00320435	-0.00198364	-0.0120544	0.00167847	-0.0012207	-0.0062561	0.0117493	0.000610352	0.000915527	0.0172424	-0.0012207	-0.000762939	0.012207	-0.0100708	-0.00732422	0.000762939	-0.00808716	0.00473022	0.00335693	-0.00656128	0.00976562	0.00900269	-0.00106812	0.00915527	0.00442505	-0.0111389	0.000305176	0.000457764	-0.00991821	0	-0.00320435	-0.00564575	0.0112915	0.0050354	0.00442505	0.0125122	-0.00411987	-0.00473022	-0.0012207	-0.01297	-0.00289917	-0.00289917	-0.0117493
0	0	-0.00579834	0.0161743	-0.000305176	-0.00305176	0.0123596	-0.00854492	-0.00396729	0.0050354	-0.0120544	0.00854492	0.00854492	-0.0140381	0.00991821	0.0143433	-0.00183105	0.0105286	0.00610352	-0.00259399	0.00305176	-0.00305176	0.0012207	0.00823975	-0.00656128	-0.00442505	0.0131226	-0.000610352	0.00167847	0.0164795	0.0012207	0.000610352	0.00823975	-0.00137329	0.00579834	0.00106812	-0.0120544	0.00930786	0.00549316	-0.0050354	0.0138855	0.00549316	-0.00274658	0.0172424	0.00610352	0.00320435	0.0106812	-0.0111389	0.00152588	0.0088501
0	0.00534058	0.00610352	-0.00518799	0.0178528	0.00427246	0	0.015564	0.00366211	-0.00427246	0.00869751	-0.00579834	-0.00442505	0.00717163	0	0.00671387	0.0128174	0.00106812	0.0112915	0.0143433	-0.00640869	0.00717163	0.00488281	-0.0166321	0.00701904	0.00396729	-0.0050354	0.0138855	0.00656128	0.00671387	0.0151062	-0.00183105	0.00549316	0.0120544	-0.0120544	0.0038147	0.00991821	-0.00946045	0.00808716	0.0111389	-0.00747681	0.014801	0.0111389	-0.00213623	0.00915527	-0.000305176	-0.00228882	0.00839233	-0.00320435	0.00488281
0	-0.00808716	0.00579834	-0.00167847	-0.00686646	0.00732422	0.012207	0.0050354	0.0131226	0.00656128	-0.00549316	-0.000152588	-0.00640869	-0.00335693	0.00793457	-0.00961304	-0.00244141	0.0205994	0.00106812	0.010376	0.0222778	-0.00396729	-0.000152588	0.000915527	-0.00961304	0.00335693	-0.00549316	-0.0192261	0.0111389	0.00549316	-0.000152588	0.0204468	0.00350952	-0.00442505	0.0102234	-0.00350952	-0.0062561	0.00137329	-0.0100708	-0.00289917	0.0105286	0.000762939	0.010376	0.00549316	-0.00335693	0.00793457	0.00259399	-0.00793457	0.000457764	-0.00640869
0	0.0062561	0.000152588	-0.00793457	0.00213623	-0.0012207	0.00640869	0.0100708	-0.00762939	0.00427246	0.00915527	-0.00946045	0.000915527	0.000915527	-0.012207	-0.000305176	-0.0012207	-0.00335693	0.0109863	-0.00350952	0.0038147	0.0164795	-0.00213623	0.000915527	0.00778198	-0.00717163	-0.00686646	-0.000152588	-0.00839233	0.000152588	0.000915527	-0.00595093	0.00854492	0.00915527	-0.00152588	0.00946045	0.00137329	-0.00640869	0.000610352	-0.00793457	-0.00610352	0.00473022	-0.0100708	-0.0038147	0.0134277	0.00106812	-0.000762939	0.0138855	-0.00320435	-0.00701904
0	-0.00961304	0.00320435	-0.00473022	-0.00518799	0.0167847	-0.00442505	-0.00427246	0.0189209	-0.0012207	0.000152588	0.0138855	-0.00747681	-0.00442505	0.00534058	-0.00808716	0.00762939	0.00701904	-0.00564575	0.00976562	0.00915527	-0.000457764	0.0119019	0.0062561	-0.0050354	0.0038147	-0.00167847	-0.00137329	0.00946045	-0.0088501	-0.00244141	0.0125122	-0.00335693	0.00640869	0.0117493	-0.00289917	0.00671387	0.00671387	-0.0012207	0.00854492	-0.000762939	-0.012207	0.0120544	0.000305176	-0.010376	0.0170898	0.00793457	-0.00518799	0.0158691	0.00762939
0	0.00595093	-0.0128174	0.00762939	0.00183105	-0.0120544	0.00930786	0.0050354	-0.000610352	0.0143433	0.00793457	0.00350952	0.0126648	0.00137329	0.00305176	0.00961304	-0.0111389	0.00350952	0.00991821	-0.010376	0.0106812	0.017395	-0.00320435	0.00991821	0.0135803	-0.00473022	0.00640869	0.000305176	-0.0102234	0.00564575	-0.0012207	-0.00228882	0.0166321	-0.000610352	0.00213623	0.0183105	0.00366211	0.00488281	0.0161743	-0.00961304	-0.000610352	0.00808716	-0.0140381	0.00366211	0.00534058	-0.00396729	0.0112915	0.0108337	0.0012207	0.0112915
0	0.00366211	0.0119019	-0.00366211	0.000152588	-0.000457764	-0.0149536	0.00839233	0.00762939	-0.0140381	0.00793457	0.0175476	0.00152588	0.014801	0.00793457	-0.00442505	-0.00305176	-0.00823975	-0.00259399	0.00534058	-0.00854492	0.00152588	0.0178528	0.00411987	0.00946045	0.0175476	0.00152588	-0.00350952	-0.00335693	-0.0038147	0.00274658	-0.00640869	-0.0126648	0.00946045	0.00747681	0.00488281	0.0172424	-0.000457764	0.000305176	0.00732422	-0.00717163	0.000610352	0.00457764	-0.0166321	0.000457764	0.0125122	-0.00778198	0.00610352	0.00930786	-0.00473022
0	-0.00137329	-0.00183105	0.00656128	-0.00350952	0	0.00427246	-0.00610352	0.00106812	0.000152588	-0.00671387	0.00701904	0.00274658	-0.00259399	0.00976562	0.00350952	-0.010376	0.00732422	0.00137329	-0.0178528	0.00183105	-0.00228882	-0.00427246	0.0117493	-0.00595093	0.00198364	0.0192261	-0.00244141	0.000152588	0.00976562	-0.010376	-0.0062561	0.000915527	-0.00747681	0.00457764	-0.00183105	-0.00457764	0.0105286	0.00320435	0.00213623	0.00991821	-0.00167847	-0.00656128	-0.00411987	-0.00350952	-0.00366211	-0.00244141	-0.00778198	0.00579834	0.00900269
0	0.0112915	0.0134277	-0.0062561	0.00366211	-0.00320435	-0.00640869	0.00350952	-0.00213623	0.00228882	0.0158691	-0.00534058	-0.0012207	0.0204468	-0.00396729	0.00198364	0.0140381	-0.0109863	-0.00213623	0.0038147	-0.0119019	0.00961304	0.00823975	-0.00717163	0.0102234	0.00259399	0.00106812	0.0158691	-0.00152588	-0.0038147	0.0102234	-0.00701904	0.000915527	0.0114441	-0.0111389	-0.00167847	0.017395	0.000457764	0.0050354	0.0115967	0.000915527	0.00350952	0.00137329	-0.00198364	0.00854492	-0.00518799	-0.0115967	0.00854492	-0.00167847	-0.00396729
0	0.00244141	0.00900269	0.0135803	-0.0038147	0.0117493	0.00473022	-0.0123596	0.00640869	0.000762939	-0.0112915	0.0100708	0.00244141	-0.0012207	0.0193787	-0.000610352	0.0050354	0.0141907	0.000152588	0.00244141	0.00656128	-0.0108337	0.00579834	0.00762939	-0.00808716	0.0123596	0.0108337	0.000457764	0.0108337	0.00793457	-0.00350952	0.00610352	-0.00198364	-0.0050354	0.00946045	-0.00137329	0.00259399	0.0161743	-0.00534058	0.00961304	0.0160217	-0.00320435	0.0119019	0.0105286	-0.0108337	0.0100708	0.00473022	-0.0112915	0.0109863	0.00442505
0	0.0183105	-0.00350952	-0.00411987	0.0138855	0.00839233	0.00686646	0.00717163	0.00259399	0.00213623	-0.0108337	-0.00686646	0.00946045	-0.00610352	-0.00823975	0.00915527	0.0108337	0.00289917	0.0135803	0.00549316	-0.00411987	-0.00152588	-0.00732422	0.00198364	0.00457764	-0.0100708	0.00442505	0.0157166	0.000305176	0.0164795	0.0175476	-0.00564575	0.000610352	0.000457764	-0.0105286	0.00366211	-0.00778198	-0.0154114	0.0144958	0.0038147	0.000610352	0.0213623	0.00274658	-0.00488281	0.00457764	-0.0050354	-0.00213623	-0.00106812	-0.00976562	0.00274658
0	-0.00411987	0.00579834	-0.000915527	0.00106812	0.0123596	0.00259399	-0.00396729	0.00411987	0.00213623	-0.00457764	-0.00259399	-0.00411987	-0.0012207	-0.000915527	-0.00274658	0.0109863	0.00732422	-0.00717163	0.00991821	0.00732422	-0.00839233	0.00549316	-0.00350952	-0.0109863	0	-0.00778198	0.00305176	0.0137329	-0.00671387	0.00564575	0.0177002	-0.00640869	0.00198364	0.00823975	-0.0112915	-0.00595093	-0.00198364	-0.00900269	0.00137329	0.000610352	-0.00732422	0.00915527	0.00854492	0.000762939	0.00823975	-0.00228882	-0.00564575	0.00244141	-0.00640869
0	-0.00152588	-0.00595093	0.0134277	0.0134277	-0.00732422	0.0126648	0.0111389	-0.00976562	0.00488281	0	-0.0112915	0.00320435	-0.00686646	-0.0038147	0.0177002	-0.0038147	-0.00137329	0.0222778	0.000305176	-0.000152588	0.0108337	-0.00732422	-0.00366211	0.000152588	-0.00534058	0.0108337	-0.00137329	-0.00457764	0.0158691	0.00366211	0	0.0158691	0.000915527	-0.00518799	0.00274658	-0.00686646	0.00411987	0.00915527	-0.0128174	0.00610352	0.0125122	-0.00488281	0.0115967	0.012207	-0.00686646	0.00869751	0.0012207	-0.00457764	0.0106812
0	-0.00442505	0.0135803	-0.00701904	0.00167847	0.0146484	-0.00289917	0.00823975	0.0134277	-0.0012207	0.0102234	-0.0012207	-0.00900269	0.00976562	-0.00167847	-0.00747681	0.00930786	-0.00137329	0	0.0158691	0.000610352	0.00549316	0.0151062	-0.00274658	0.00778198	0.00869751	-0.0140381	0.0050354	0.00854492	-0.00350952	0.0132751	0.00793457	0.00259399	0.0183105	0.00213623	-0.000915527	0.015564	-0.0100708	-0.00747681	0.0114441	-0.00640869	0.00183105	0.0137329	0.00167847	0.00640869	0.0157166	0.00167847	0.00808716	0.00732422	-0.00656128
0	-0.00930786	-0.00411987	0.0050354	-0.0128174	0.00167847	0.0157166	-0.00259399	-0.0012207	0.0166321	0.00518799	0.00183105	0.00854492	-0.00473022	-0.00167847	-0.00106812	-0.00930786	0.00564575	-0.000610352	-0.0108337	0.0144958	0.0106812	0.00549316	0.015564	0.000305176	-0.0012207	0.00244141	-0.0123596	0.00305176	0.00778198	-0.0141907	0.00106812	0.0164795	0.00564575	0.0134277	0.0138855	0.00152588	-0.000457764	-0.00411987	-0.00396729	0.00427246	-0.00961304	-0.0131226	0.0140381	0.00137329	0.000610352	0.0163269	-0.000762939	0	0.00900269
0	0.00732422	0.00152588	-0.0131226	0.00106812	-0.000152588	-0.00732422	0.00991821	0.00228882	0.00137329	0.0141907	-0.00350952	0.00213623	0.00640869	-0.00823975	0.00335693	0.00442505	-0.00854492	0.00259399	0.000152588	-0.00457764	0.012207	0.00396729	-0.00396729	0.00808716	0.00320435	-0.00701904	0.00534058	-0.00213623	-0.00762939	-0.00259399	-0.00366211	0.00396729	0.00793457	-0.00534058	0.0088501	0.0149536	-0.00900269	0.00442505	0.00900269	-0.0146484	-0.0012207	0.000457764	-0.0126648	0.00762939	-0.0038147	-0.00671387	0.0146484	0.00152588	0.00183105
0	-0.00762939	0.00244141	-0.00213623	-0.0149536	0.00732422	-0.00137329	-0.00534058	0.0152588	0.00610352	-0.00701904	0.0126648	0.00579834	-0.000610352	0.00808716	-0.00366211	-0.00518799	0.00213623	-0.0050354	0.00289917	0.0160217	-0.00656128	-0.0012207	0.0213623	-0.00305176	0.000152588	0.00946045	-0.00518799	0.00152588	0.00244141	-0.0038147	0.0152588	-0.0012207	-0.00869751	0.0167847	0.00350952	-0.00167847	0.0186157	-0.00350952	-0.00473022	0.00854492	-0.00579834	0.00396729	0.00488281	-0.0141907	0.0050354	0.00762939	-0.00411987	0.0140381	0.00732422
0	0.015564	-0.00350952	0.00259399	0.00473022	-0.0109863	0.00213623	0.0050354	-0.00640869	0.015564	0.0131226	-0.00671387	0.0184631	0.00823975	-0.0062561	0.0152588	0.00137329	-0.0106812	0.0112915	-0.00366211	-0.00732422	0.0131226	-0.00244141	-0.000762939	0.0177002	0.00198364	0.00839233	0.0161743	-0.0038147	0.00793457	0.00213623	-0.0137329	0.00747681	0.00671387	-0.00579834	0.0126648	0.0105286	0.00244141	0.0120544	0.00610352	0	0.00823975	-0.00320435	-0.00366211	0.00793457	-0.00595093	0.000457764	0.0140381	0.00396729	0.00259399
0	-0.00106812	0.0102234	0.00518799	-0.00213623	0.00457764	-0.00717163	-0.0050354	0.00793457	-0.0149536	0.000915527	0.017395	-0.00778198	0.00305176	0.0187683	0.00366211	0.00793457	0.00671387	-0.00854492	0.00198364	-0.0100708	-0.00747681	0.0134277	-0.00396729	-0.00701904	0.0154114	0.00671387	0.00457764	0.0114441	-0.00366211	-0.00320435	-0.00152588	-0.0111389	0.00671387	0.000915527	-0.0114441	0.00976562	0.0204468	0.00396729	0.017395	0.0125122	-0.00686646	-0.000915527	-0.00930786	-0.00717163	0.00473022	-0.0109863	-0.00823975	0.0169373	0.0050354
0	0.00656128	0.00137329	0.00854492	-0.00213623	-0.0062561	0.00518799	-0.00701904	-0.00854492	0.00534058	-0.00549316	-0.00686646	0.0123596	0.000915527	0.000152588	0.0126648	-0.00213623	-0.000152588	0.00930786	-0.00396729	-0.000915527	0.00167847	-0.0105286	0.0012207	0.000915527	-0.00228882	0.00961304	0.00259399	-0.00366211	0.00900269	0.00137329	-0.00366211	0.00656128	-0.00732422	-0.00701904	0.00289917	-0.00808716	0.00610352	0.00991821	-0.00305176	0.0106812	0.00961304	-0.00427246	0.00579834	-0.000305176	-0.012207	-0.00106812	-0.00671387	-0.0135803	0.00808716
0	0.00747681	0.0244141	0.00305176	0.00518799	0.010376	-0.00564575	0.000305176	-0.00686646	-0.0149536	0.00167847	0	-0.00473022	0.0167847	0.0115967	-0.00320435	0.0117493	0.0062561	-0.00442505	0.00335693	-0.00442505	-0.00411987	-0.00335693	-0.00961304	0.00747681	0.0146484	-0.00991821	0.00473022	0.0201416	-0.0050354	0.00106812	0.00915527	-0.00411987	-0.00213623	-0.00167847	-0.00396729	0.0126648	-0.00183105	-0.00289917	0.0192261	0.00213623	0.000305176	0.0167847	-0.00396729	-0.00656128	0.0062561	-0.0062561	0.00686646	0.00518799	-0.0120544
0	0.00152588	-0.00213623	0.0198364	0.00747681	0.0038147	0.0106812	-0.00106812	0.00350952	0.00335693	-0.0126648	-0.0012207	0.00488281	-0.00320435	0.0105286	0.00976562	0.00259399	0.0143433	0.00350952	-0.0038147	0.0115967	-0.00564575	-0.0088501	0.00656128	-0.00610352	-0.00549316	0.010376	-0.00320435	0.00549316	0.015564	-0.00228882	0.0141907	0.0108337	-0.00839233	0.0109863	0.00183105	-0.0132751	0.0134277	0.00518799	-0.00473022	0.0189209	0.00183105	0.00228882	0.0160217	-0.00488281	0.00152588	0.010376	-0.0131226	0.00152588	0.00656128
0	0.00747681	-0.00534058	-0.00427246	0.0137329	0.000915527	-0.00167847	0.01297	-0.00228882	0.00106812	0.00244141	-0.00457764	-0.00213623	-0.00106812	-0.00946045	0.00350952	0.0126648	-0.0038147	0.00396729	0.0149536	0.00411987	0.00686646	0.00442505	-0.00396729	0.00350952	-0.00930786	-0.00671387	0.00991821	-0.00473022	-0.00350952	0.0161743	0.00335693	0.00946045	0.0154114	-0.00244141	-0.00289917	-0.00320435	-0.00808716	0.00610352	-0.000152588	-0.0134277	0.0114441	0.0146484	0.00442505	0.0219727	0.00732422	-0.00335693	0.00289917	-0.00350952	-0.00442505
0	-0.0123596	-0.0012207	-0.00274658	-0.0038147	0.00823975	0.0012207	0.00289917	0.0172424	-0.00244141	-0.00717163	0.00823975	-0.00610352	-0.0106812	0.00366211	-0.00152588	-0.00366211	0.00534058	-0.00213623	0.00411987	0.0131226	-0.00747681	-0.0012207	0.0114441	-0.00640869	-0.00183105	0.0062561	-0.00823975	-0.000762939	0.00183105	-0.00213623	0.0111389	0.00213623	-0.0038147	0.00854492	-0.000762939	-0.00366211	0.0050354	-0.00823975	-0.00442505	0.00152588	-0.00595093	0.00579834	0.00747681	-0.00549316	0.0108337	0.0120544	-0.00442505	0.00473022	0.00595093
0	0.000610352	-0.0135803	-0.00991821	0.00762939	-0.00320435	0.00854492	0.019989	-0.00289917	0.00473022	0.00671387	-0.00717163	0.00350952	-0.00396729	-0.0102234	0.00747681	-0.00305176	-0.00457764	0.018158	0.00488281	-0.00183105	0.0152588	0.00396729	-0.00183105	0.00320435	-0.00595093	-0.00244141	0.00167847	-0.00762939	0.0088501	0.0100708	-0.0100708	0.00961304	0.0157166	-0.00640869	0.00747681	0.00778198	-0.00747681	0.0038147	-0.00106812	-0.00137329	0.0128174	-0.00549316	-0.00701904	0.0164795	0.00106812	0.00183105	0.0163269	-0.0012207	-0.00457764
0	-0.0112915	0.00793457	-0.00701904	-0.00991821	0.0141907	-0.00167847	-0.000610352	0.0204468	0.000915527	0.00595093	0.012207	-0.00732422	0.00518799	0.00396729	-0.0114441	0.00656128	0.00518799	-0.00671387	0.0154114	0.00732422	0.000762939	0.0166321	0.00106812	-0.000762939	0.0132751	-0.00701904	-0.00320435	0.015564	-0.0111389	-0.00396729	0.0215149	-0.00686646	0.00244141	0.0209045	-0.000762939	0.0109863	0.0109863	-0.0038147	0.0125122	0.00457764	-0.0158691	0.00991821	0.00289917	-0.00595093	0.0172424	0.00579834	0.00488281	0.0108337	0.00228882
0	0.0050354	-0.00610352	0.00488281	-0.00732422	-0.00778198	0.00732422	-0.00701904	-0.00259399	0.0140381	0.0038147	0.00442505	0.0108337	-0.00259399	0.000915527	0.00564575	-0.00930786	-0.00213623	0.00595093	-0.0111389	0.00579834	0.01297	-0.00717163	0.00839233	0.0186157	0.00183105	0.00656128	0.00152588	-0.00549316	-0.00167847	-0.0128174	-0.000457764	0.0123596	-0.00854492	-0.00259399	0.0195312	0.00549316	0.00778198	0.0132751	-0.00732422	-0.00366211	0.000915527	-0.00946045	0.00717163	0.00259399	-0.0111389	0.0138855	0.0143433	0.00289917	0.0201416
0	0.000762939	0.00167847	-0.00946045	-0.00213623	-0.00213623	-0.0141907	-0.000762939	-0.0012207	-0.0038147	0.00701904	0.00686646	0.00289917	0.0102234	-0.00274658	-0.0038147	0.0050354	-0.00686646	-0.00411987	0.00259399	-0.00213623	0.000152588	0.00320435	-0.00274658	0.00823975	0.00579834	-0.0050354	0.00839233	0.00244141	-0.0135803	0.00671387	0	-0.01297	0.00579834	-0.00244141	-0.00137329	0.0146484	0	-0.00274658	0.0135803	-0.00289917	-0.00442505	0.00640869	-0.00778198	-0.00747681	0.00198364	-0.00183105	0.00717163	0.00183105	-0.00427246
0	0.00671387	-0.00335693	0.00839233	-0.00930786	-0.0088501	-0.00350952	-0.0184631	-0.00305176	0.0050354	-0.00457764	0.0163269	0.0183105	-0.00411987	0.00946045	0.00732422	-0.00839233	-0.000610352	-0.0088501	-0.0112915	0.0050354	-0.00549316	0.000610352	0.0190735	0.0050354	-0.00274658	0.0149536	-0.000457764	-0.00213623	0.00213623	-0.00732422	-0.0012207	-0.00167847	-0.00488281	0.0141907	0.00793457	-0.0117493	0.0119019	0.0119019	-0.00335693	0.00701904	0.00228882	-0.00747681	0.00534058	-0.00335693	-0.0012207	0.0169373	-0.00274658	-0.00320435	0.0193787
0	0.0172424	0.00900269	-0.00198364	0.0172424	-0.00610352	-0.01297	0.0146484	-0.00473022	-0.0128174	0.012207	0.000457764	0.00564575	0.0205994	0.00259399	0.00946045	0.0106812	-0.00930786	0.0100708	0.00442505	-0.0152588	0.00823975	0.00518799	-0.00656128	0.0141907	0.00640869	-0.000305176	0.014801	0.00244141	0.00411987	0.012207	-0.00610352	-0.000762939	0.00595093	-0.00778198	0.00335693	0.00808716	-0.00411987	0.00762939	0.0137329	-0.000152588	0.0108337	0.00854492	-0.00289917	0.00732422	-0.00335693	-0.00686646	0.0123596	-0.00366211	0.000915527
0	-0.00640869	0.00976562	0.0152588	-0.00350952	0.00823975	0.00732422	-0.00778198	0.000762939	-0.00701904	-0.00549316	0.00762939	-0.00854492	-0.00213623	0.0163269	0.000457764	0.00366211	0.0108337	0.000305176	0.00411987	0.00305176	-0.00900269	0.000610352	-0.00137329	-0.00900269	0.00915527	0.00839233	-0.00488281	0.00976562	0.01297	0.000610352	0.0119019	0.00289917	-0.00396729	0.00366211	-0.0117493	-0.00320435	0.00640869	-0.0137329	0.00106812	0.0184631	0.00137329	0.0146484	0.0152588	-0.00717163	0	-0.0012207	-0.0112915	0.00869751	-0.00411987
0	0.00762939	-0.00656128	0.00274658	0.0146484	-0.00595093	0.00396729	0.0050354	-0.0138855	-0.00335693	-0.00152588	-0.0126648	-0.00228882	-0.00411987	-0.00137329	0.0119019	0.00350952	0.00198364	0.0126648	-0.0038147	-0.00335693	0.00579834	-0.00732422	-0.00549316	0.000457764	-0.00686646	0.00442505	0.0062561	-0.00152588	0.0123596	0.00747681	-0.00823975	0.00396729	0.00839233	-0.0108337	0.00305176	-0.00152588	-0.0088501	0.00457764	-0.00366211	-0.000152588	0.0158691	-0.000762939	-0.00198364	0.0108337	-0.00259399	-0.00366211	0.00366211	-0.00930786	-0.00579834
0	-0.00946045	0.00793457	0.00259399	0.00350952	0.014801	0.00549316	0.000305176	0.00823975	-0.00686646	-0.00457764	-0.00549316	-0.0137329	0.00244141	0.000610352	-0.00579834	0.015564	0.0115967	-0.0038147	0.0108337	0.00457764	-0.00991821	0.000457764	-0.00839233	-0.0132751	0.00350952	-0.00534058	-0.00137329	0.018158	0.00167847	-0.00366211	0.0163269	0.00396729	-0.00198364	-0.0012207	-0.0050354	-0.00350952	-0.0050354	-0.00320435	0.00976562	0.00259399	-0.00701904	0.0115967	0.00762939	-0.00106812	0.00778198	0.0038147	-0.00564575	-0.00106812	-0.00213623
0	0.00396729	-0.00717163	0.00839233	0.00534058	-0.00137329	0.0204468	0.00732422	0.00442505	0.0164795	-0.00946045	-0.00534058	0.0102234	-0.00732422	-0.00656128	0.00732422	-0.00350952	0.0100708	0.0146484	-0.000305176	0.0158691	0.0038147	-0.00839233	0.0114441	0.000457764	-0.0137329	0.0137329	0.00213623	-0.00747681	0.0166321	0.00640869	0.0012207	0.0141907	0.000152588	0.0038147	0.00793457	-0.0105286	0.00183105	0.0117493	-0.00778198	0.00213623	0.0120544	-0.00457764	0.00946045	0.0132751	0.000610352	0.012207	0.00411987	-0.00411987	0.0105286
0	-0.000915527	0.00289917	-0.00900269	0.00671387	0.00808716	-0.00366211	0.0146484	0.00778198	-0.00488281	0.0106812	0.00518799	-0.0114441	0.00457764	-0.0062561	-0.00839233	0.0088501	-0.00610352	0.000457764	0.0164795	-0.000610352	0.00442505	0.0140381	-0.00411987	0.00610352	0.00335693	-0.0100708	-0.000610352	-0.00320435	-0.0119019	0.0115967	0.00869751	-0.00274658	0.0125122	0.010376	0.00289917	0.00900269	-0.00320435	-0.00320435	0.00167847	-0.0120544	0.00320435	0.0088501	-0.00976562	0.00213623	0.0215149	0.00442505	0.00808716	0.0109863	-0.00534058
0	-0.0125122	-0.00915527	0.00457764	-0.0088501	-0.00839233	0.00686646	0.000610352	0.00808716	0.00869751	0.00167847	0.00747681	-0.000915527	-0.0131226	-0.000762939	-0.00411987	-0.0120544	-0.00137329	0.000762939	-0.000305176	0.00686646	0.00534058	0.00274658	0.00610352	-0.00686646	0.00137329	0.000457764	-0.0126648	0.000762939	0.00167847	-0.00854492	0.00717163	0.00289917	-0.00518799	0.0151062	0.0050354	-0.00915527	0.0088501	0.00564575	-0.010376	0.00396729	-0.00137329	-0.00732422	0.00411987	-0.00198364	0.00244141	0.012207	-0.00564575	0.00320435	0.00854492
0	0.00183105	0.00228882	-0.0120544	-0.0088501	-0.0105286	-0.00686646	0.00976562	-0.000610352	0.00579834	0.0180054	-0.0012207	0.000305176	0.00671387	-0.0123596	-0.00213623	-0.00442505	-0.0169373	0.00396729	0.00457764	-0.00198364	0.0183105	0.0117493	-0.000305176	0.0102234	0.000915527	-0.0050354	0.00244141	-0.01297	-0.00671387	0.00900269	-0.00747681	0.00305176	0.0204468	-0.00610352	-0.00183105	0.0167847	-0.000915527	0.000152588	0.00152588	-0.00946045	0.00198364	0.000457764	-0.00747681	0.0151062	0.00427246	-0.0100708	0.0126648	0.00564575	-0.000305176
0	-0.0050354	0.00457764	0.00778198	-0.012207	0.00366211	0.0012207	-0.00732422	0.00991821	0.00228882	-0.00198364	0.0230408	0.00579834	0.000305176	0.0172424	-0.00747681	-0.00808716	0.00915527	-0.00915527	-0.00549316	0.0137329	-0.00244141	0.00747681	0.0192261	-0.00106812	0.00976562	0.0100708	-0.00808716	0.00518799	0.000915527	-0.0135803	0.00839233	0.00747681	-0.00350952	0.0128174	0.00732422	0.00396729	0.0119019	0.00183105	0.010376	0.00793457	-0.0100708	0.00366211	0.00198364	-0.00976562	0.00732422	0.00732422	-0.00579834	0.012207	0.0117493
0	0.0177002	-0.00457764	0.00228882	0.00839233	-0.00869751	0.00335693	0.00350952	-0.0137329	0.0062561	0.00976562	-0.0105286	0.0115967	0.0146484	-0.00183105	0.00915527	0.00595093	-0.00442505	0.00244141	-0.00595093	-0.00411987	0.00457764	-0.00564575	0.00259399	0.0144958	-0.000152588	0.00732422	0.00854492	-0.00106812	0.00762939	-0.000457764	-0.00823975	0.0038147	-0.00335693	-0.0105286	0.0128174	0.00640869	-0.0088501	0.0106812	0.0120544	-0.000305176	0.00671387	-0.000457764	-0.00549316	-0.00106812	-0.0102234	0.00259399	0.00595093	-0.00961304	0.00549316
0	-0.00274658	0.0119019	0.00183105	-0.00274658	0.0050354	-0.00900269	-0.00900269	0.00793457	-0.00793457	-0.00137329	0.00732422	-0.00747681	0.00595093	0.00747681	-0.00244141	0.00564575	-0.00305176	-0.0114441	0.00411987	-0.00518799	-0.0140381	0.00656128	-0.00427246	-0.00595093	0.0135803	0.00137329	0.00137329	0.0108337	-0.00671387	-0.000610352	0.00305176	-0.00961304	-0.00564575	0.00137329	-0.00747681	0.00427246	0.00610352	-0.00259399	0.00946045	0.00869751	-0.00686646	0.00244141	0.00411987	-0.00793457	0.00106812	-0.0012207	-0.00595093	0.00274658	-0.00244141
0	0.00808716	-0.00320435	0.020752	0.0134277	-0.0112915	0.00595093	0.000152588	-0.0160217	-0.0012207	-0.0100708	-0.00823975	0.0111389	-0.00213623	0.00701904	0.0175476	-0.000762939	0.00411987	0.00274658	-0.0132751	-0.0062561	-0.00488281	-0.0192261	0.00228882	0.00671387	-0.00411987	0.0204468	0.0138855	-0.00411987	0.012207	0.00320435	-0.00762939	0.000915527	-0.0106812	-0.00732422	0.00259399	-0.00549316	0.00366211	0.0202942	-0.00137329	0.00411987	0.0146484	0.000305176	-0.00137329	-0.000915527	-0.00549316	0.000305176	-0.00320435	-0.00213623	0.0172424
0	0.00411987	0.0170898	-0.00152588	0.00640869	0.0164795	0.00137329	0.00671387	0.000305176	-0.0105286	0.00549316	-0.00244141	-0.0100708	0.0157166	0.00305176	-0.00198364	0.0222778	0.00946045	0.00274658	0.0112915	-0.00549316	-0.00305176	0.00167847	-0.0088501	-0.000762939	0.00640869	-0.00595093	0.012207	0.0100708	-0.000610352	0.0152588	-0.000152588	-0.00366211	0.0102234	-0.00366211	-0.00915527	0.00900269	-0.00289917	-0.00320435	0.0141907	-0.000762939	0.00732422	0.0167847	-0.00457764	0.00717163	0.00976562	-0.0138855	0.00198364	0.00640869	-0.0140381
0	-0.0012207	0.0062561	0.0151062	0.00183105	0.00793457	0.0123596	-0.00274658	0.000915527	0.00518799	-0.00762939	0.00335693	-0.00320435	-0.00579834	0.00915527	0.00488281	-0.000457764	0.0151062	0.00305176	0.00183105	0.00839233	-0.00518799	0.000915527	0.0050354	-0.015564	0.000610352	0.00976562	-0.0170898	0.00778198	0.017395	-0.0115967	0.00656128	0.0125122	-0.00900269	0.00869751	0.00274658	-0.0109863	0.00778198	-0.00335693	-0.0126648	0.0138855	0.00396729	-0.00579834	0.0160217	0.00976562	0.00488281	0.00991821	-0.00335693	-0.00305176	-0.00396729
0	0.00839233	0.00183105	-0.00244141	0.015564	0.00152588	0.00228882	0.0146484	-0.00167847	-0.00183105	0.00610352	-0.0137329	-0.00656128	0.00244141	-0.00808716	-0.000762939	0.00289917	-0.00305176	0.0123596	0.00549316	-0.00564575	0.00854492	-0.00411987	-0.0143433	0.00167847	-0.00473022	-0.0131226	0.00198364	0.00183105	0.000610352	0.0135803	0.00152588	0.00213623	0.00808716	-0.0106812	-0.00274658	0.00488281	-0.0105286	-0.00579834	0.00274658	-0.00396729	0.00427246	0.00335693	0.000457764	0.0109863	0.0038147	-0.0050354	0.0088501	-0.00183105	-0.00793457
0	-0.00762939	0.000305176	-0.00396729	-0.0100708	0.0109863	0.00915527	-0.00152588	0.018158	0.00564575	-0.0062561	0.00396729	-0.00442505	-0.0108337	0.000610352	-0.0123596	-0.00701904	0.0151062	-0.00396729	0.00671387	0.0190735	-0.00350952	0.0012207	0.00427246	-0.0106812	-0.00778198	-0.00762939	-0.012207	0.00106812	0.00244141	0.0012207	0.0166321	0.00900269	-0.00167847	0.0105286	-0.0012207	-0.000457764	0.000457764	-0.0123596	0	0.00305176	-0.0088501	0.00808716	0.0177002	-0.00930786	0.00640869	0.0152588	-0.00473022	0.00244141	0.00259399
0	0.0100708	-0.0111389	-0.00183105	0.0125122	-0.0109863	0.0062561	0.0149536	-0.00747681	0.0151062	0.0170898	-0.00518799	0.00930786	0.00137329	-0.0125122	0.00701904	-0.00518799	-0.00732422	0.0131226	-0.00457764	0.000915527	0.0245667	0.00152588	0.00259399	0.0111389	-0.00808716	-0.00305176	0.00488281	-0.0106812	0	0.010376	-0.00213623	0.0108337	0.0166321	0.00274658	0.0125122	0.00579834	-0.00350952	0.00991821	-0.0062561	-0.0100708	0.0132751	0.000152588	-0.00350952	0.0180054	-0.00305176	0.00488281	0.0170898	-0.000915527	0.00946045
0	-0.00549316	0.0108337	-0.00183105	-0.00610352	0.0175476	-0.00579834	-0.00305176	0.0242615	0.00366211	0.00549316	0.0141907	-0.00152588	0.000305176	0.000457764	-0.00915527	0.00457764	-0.00183105	-0.00991821	0.0128174	-0.000305176	-0.00671387	0.0195312	0.00289917	-0.00167847	0.01297	-0.00167847	-0.00518799	0.00686646	-0.0105286	-0.00305176	0.00717163	-0.00839233	0.00747681	0.0170898	-0.00442505	0.00747681	0.0112915	-0.00564575	0.00579834	-0.000457764	-0.00534058	0.00244141	-0.00488281	-0.00213623	0.0106812	-0.00106812	0.00167847	0.0132751	0.00686646
0	0.00473022	0.00228882	0.000762939	-0.010376	-0.0050354	0.00747681	-0.00289917	0.000305176	0.0131226	0.00244141	0.00274658	0.0141907	0.000915527	-0.00442505	0.0012207	-0.0111389	-0.00305176	0.00335693	-0.00778198	0.00350952	0.00457764	-0.00549316	0.010376	0.00549316	-0.00305176	0.00579834	-0.00747681	-0.012207	0.00579834	-0.00915527	-0.0117493	0.00259399	-0.00350952	-0.00106812	0.00961304	-0.000762939	0.0050354	0.00686646	-0.00640869	0.000305176	0.00167847	-0.0126648	0.000305176	0.00457764	-0.00747681	0.00518799	0.00579834	-0.00350952	0.012207
0	0.00793457	0.0108337	-0.00183105	-0.00106812	-0.00244141	-0.0106812	0.00244141	-0.00335693	-0.0117493	0.015564	0.00976562	-0.00198364	0.0260925	0.00946045	-0.0100708	0.00534058	-0.00579834	-0.0115967	-0.00778198	-0.0132751	-0.000610352	0.00671387	-0.00579834	0.0160217	0.0160217	-0.0062561	0.00686646	0.00640869	-0.0177002	-0.00473022	-0.00732422	-0.0175476	0.00335693	0.00457764	0.000610352	0.0190735	0.0123596	0.00137329	0.00946045	0.000305176	-0.00305176	-0.00457764	-0.0140381	-0.00228882	-0.000610352	-0.00900269	0.0132751	0.0141907	-0.00869751
0	0.00518799	0.00320435	0.0138855	0.00305176	0.00686646	0.00686646	-0.0119019	0.00778198	0.0117493	-0.00640869	0.00915527	0.0102234	-0.0012207	0.015564	0.0126648	-0.00106812	0.0102234	-0.00534058	-0.0109863	0.0088501	-0.0062561	-0.00274658	0.0115967	0.00183105	0.00579834	0.0192261	0.00289917	0.0108337	0.00717163	-0.0106812	0.00244141	0.00137329	-0.0152588	0.00595093	0.00793457	-0.00335693	0.0178528	0.00946045	0.00305176	0.015564	-0.000915527	-0.00411987	0.00976562	-0.00900269	-0.00534058	0.0131226	-0.00549316	0.00305176	0.0177002
0	0.0105286	0.0128174	0.00106812	0.0102234	0.00198364	-0.000762939	0.00350952	-0.000762939	0.00335693	0.0109863	-0.00244141	0.00457764	0.0160217	-0.000762939	0.00518799	0.0157166	-0.00518799	0.00366211	0.000610352	-0.00732422	0.00595093	-0.0050354	-0.00534058	0.0132751	-0.00137329	-0.000762939	0.0184631	-0.000305176	0.00152588	0.0135803	-0.00930786	-0.0062561	0.00732422	-0.0106812	-0.00640869	0.00488281	-0.00457764	0.00411987	0.0109863	-0.000457764	0.00869751	0.00274658	0.000305176	0.00976562	-0.00762939	-0.0120544	0.0114441	-0.00976562	-0.00717163
0	-0.00167847	0.00961304	0.00839233	-0.00473022	0.00671387	0.00808716	-0.0062561	0.00534058	-0.0120544	-0.0088501	0.0117493	-0.000915527	0.000152588	0.0166321	-0.00411987	0.00610352	0.0135803	-0.00396729	0.00274658	0.00198364	-0.0157166	-0.00366211	-0.00198364	-0.00411987	0.00457764	-0.00198364	-0.00198364	0.0132751	0.00274658	-0.0012207	0.0112915	-0.00686646	-0.0106812	0.00289917	-0.0100708	-0.00900269	0.00167847	-0.00305176	0.00213623	0.0111389	0.0012207	0.00762939	0.00900269	-0.0062561	0	-0.0012207	-0.0131226	-0.000610352	-0.00152588
0	0.00320435	-0.0100708	-0.000915527	0.014801	-0.00244141	0.00656128	0.0128174	-0.00671387	-0.00167847	-0.00396729	-0.00946045	-0.000457764	-0.0062561	-0.00564575	0.0102234	0.00640869	0.00274658	0.0137329	0.00579834	-0.00808716	0.00335693	-0.00106812	-0.0123596	-0.00335693	-0.0125122	-0.00274658	0.0119019	-0.00411987	0.0112915	0.0141907	-0.00549316	0.00488281	0.000610352	-0.0111389	0.00198364	-0.0114441	-0.0112915	0.00701904	-0.00396729	0.00518799	0.0193787	0.000610352	0.000762939	0.0134277	-0.00640869	-0.00488281	0.000152588	-0.0135803	-0.000610352
0	-0.010376	0.0109863	-0.00106812	-0.00198364	0.0180054	0.00259399	-0.000457764	0.0166321	0.00747681	0.00167847	0.00518799	-0.00564575	0.0038147	0.00793457	-0.00839233	0.0112915	0.0120544	-0.0050354	0.0167847	0.0123596	-0.00228882	0.0111389	-0.00564575	-0.0105286	0.00701904	-0.00793457	-0.00518799	0.0115967	-0.00289917	0.010376	0.0201416	-0.00152588	0.0102234	0.00961304	-0.0131226	0.00610352	0.00213623	-0.0167847	0.00808716	0.0088501	-0.00442505	0.0161743	0.0117493	0.00335693	0.0088501	-0.0012207	-0.00442505	0.0106812	-0.00457764
0	0.00350952	-0.0119019	0.0102234	0.00610352	-0.00869751	0.0161743	0.0088501	0.00106812	0.0190735	0	-0.00274658	0.00778198	-0.00808716	0.00183105	0.0126648	-0.01297	0.00976562	0.0183105	-0.0050354	0.0152588	0.0128174	-0.0120544	0.0111389	0.00305176	-0.0100708	0.00808716	-0.00518799	-0.0112915	0.0126648	0.000610352	-0.0012207	0.0177002	0.00259399	-0.00167847	0.00656128	-0.00366211	-0.00137329	-0.00198364	-0.010376	0.00518799	0.00183105	-0.00976562	0.0158691	0.00946045	-0.00564575	0.0105286	0.00534058	-0.00473022	0.00717163
0	0.00137329	-0.000457764	-0.0190735	0.00228882	0.0119019	-0.00457764	0.0112915	0.00717163	-0.00457764	0.0105286	0.00335693	-0.00442505	0.00305176	-0.0102234	-0.00762939	0.00839233	-0.00350952	0.0012207	0.010376	-0.000152588	0.00473022	0.0131226	0.00137329	-0.00152588	-0.000610352	-0.0131226	0.000305176	0.0012207	-0.0100708	0.00350952	0.00213623	-0.000610352	0.01297	0.00473022	-0.00198364	0.00595093	-0.00640869	-0.00656128	0.000305176	-0.0120544	-0.0050354	0.00335693	-0.00396729	0.00640869	0.00930786	-0.00137329	0.00869751	0.00595093	-0.00640869
0	-0.00183105	-0.00915527	-0.00488281	-0.0105286	-0.0012207	-0.00167847	-0.0149536	0.00778198	0.0126648	-0.00244141	0.00839233	0.0112915	-0.0050354	0.000610352	-0.00152588	-0.0131226	0.000610352	-0.00396729	-0.0108337	0.0120544	0.00823975	0.000457764	0.020752	0.00534058	-0.00747681	0.00259399	-0.00854492	-0.00747681	-0.00579834	-0.0178528	0.00473022	0.0111389	-0.00564575	0.0152588	0.0190735	-0.00228882	0.00320435	-0.00167847	-0.0132751	-0.000762939	-0.0115967	-0.0132751	0.00701904	0.000457764	0.00488281	0.0222778	0.00457764	-0.000305176	0.0149536
0	0.00778198	0.00595093	-0.00701904	0.00747681	-0.00610352	-0.00839233	0.00915527	-0.000762939	0.00305176	0.0195312	-0.000610352	0.00106812	0.0193787	-0.000762939	0.00427246	0.00534058	-0.0138855	0.00656128	0.0131226	-0.00732422	0.0100708	0.0132751	-0.000762939	0.0158691	0.00946045	-0.00274658	0.0108337	-0.00640869	-0.00900269	0.00747681	-0.00305176	-0.00274658	0.0117493	-0.00259399	0.010376	0.0193787	0	0.0108337	0.00579834	-0.0143433	0.0050354	0.0012207	-0.00961304	0.0062561	0.00427246	0.00198364	0.0160217	0.00732422	0.00671387
0	-0.00106812	0.00305176	0.010376	-0.00869751	0.00610352	0.00335693	-0.00778198	0.0114441	0.00289917	-0.00198364	0.015564	0.0062561	0.00396729	0.0152588	-0.00549316	0.00335693	0.00762939	-0.00442505	0.00854492	0.0114441	-0.00732422	0.0088501	0.0175476	-0.00488281	0.0100708	0.00946045	-0.00549316	0.00701904	-0.000762939	-0.00808716	0.00518799	-0.00457764	-0.00320435	0.010376	-0.00213623	0.00442505	0.0140381	-0.000915527	0.00518799	0.00747681	-0.00854492	0.00579834	0.000457764	-0.0109863	0.00411987	-0.000305176	-0.00930786	0.0128174	0.00900269
0	0.0183105	-0.0038147	-0.0038147	0.00198364	-0.00793457	-0.00106812	-0.0012207	-0.0119019	0.00671387	0.00778198	-0.000762939	0.0112915	0.00595093	-0.00549316	0.00823975	0.00320435	-0.00595093	0.00106812	-0.00823975	-0.00366211	0.0114441	-0.00320435	0.00686646	0.0112915	-0.00762939	0.00518799	0.0140381	-0.00259399	0.0012207	-0.00167847	-0.0141907	0.0038147	-0.0012207	-0.00595093	0.00671387	-0.00350952	-0.0050354	0.0151062	-0.000305176	-0.00579834	0.00854492	-0.00747681	-0.00701904	0.0050354	-0.00823975	-0.00579834	0.00411987	-0.00228882	0.00366211
0	-0.00564575	0.0144958	0.00534058	-0.00228882	0.0114441	-0.00289917	-0.0143433	-0.00183105	-0.00747681	-0.00320435	0.00167847	-0.00762939	0.00595093	0.012207	0.00167847	0.0102234	0.00732422	-0.00518799	0.000457764	-0.00595093	-0.00701904	0.00701904	-0.0062561	-0.00610352	0.0120544	0.00442505	0.00488281	0.0161743	0.00350952	-0.00640869	0.00213623	-0.0105286	-0.0102234	-0.00473022	-0.0102234	0.00488281	0.00579834	-0.00473022	0.0175476	0.0146484	-0.00564575	0.00457764	-0.00228882	-0.0109863	0.00137329	-0.0106812	-0.010376	0.00991821	0
0	0.0126648	-0.0105286	0.0102234	0.00900269	-0.00473022	0.00854492	0.000152588	-0.00106812	0.0088501	-0.00930786	-0.0062561	0.0119019	-0.00396729	-0.00106812	0.0190735	0.00106812	0.00442505	0.0120544	0.0088501	0.00823975	-0.00411987	-0.00534058	0.010376	0.00167847	-0.00549316	0.015564	0.00701904	-0.00259399	0.0180054	0.00946045	0.00106812	0.0111389	-0.00717163	-0.00534058	0.00640869	-0.0108337	0.00289917	0.0105286	-0.00778198	0.0160217	0.0157166	-0.00656128	0.0167847	0.00518799	-0.0178528	0.00778198	-0.00106812	-0.0125122	0.0112915
0	0.00823975	0.0149536	-0.000457764	0.00900269	0.0138855	-0.000152588	0.00961304	0.00335693	-0.00930786	0.00259399	-0.00198364	-0.00747681	0.0114441	-0.000152588	0.00289917	0.0210571	0.00289917	0.0050354	0.0170898	-0.00701904	0.00183105	0.00762939	-0.0088501	0.00488281	0.00854492	-0.0102234	0.0114441	0.0135803	0.000305176	0.0106812	0.00778198	-0.00320435	0.00518799	-0.00183105	-0.00152588	0.00518799	-0.00961304	-0.00259399	0.0158691	-0.00457764	0.00366211	0.0192261	-0.00473022	0.000457764	0.0134277	-0.00854492	-0.00213623	0.00305176	-0.0134277
0	-0.010376	-0.00869751	0.0167847	0.00457764	0.0038147	0.0164795	-0.00137329	-0.00228882	0.00686646	-0.00610352	0.000152588	-0.00534058	-0.0186157	0.0102234	0.00640869	-0.00183105	0.0169373	0.00228882	-0.00411987	0.014801	-0.00396729	-0.0038147	0.00289917	-0.0144958	-0.00610352	0.00869751	-0.00442505	0.00488281	0.0134277	-0.000305176	0.00717163	0.0134277	-0.00396729	-0.000762939	-0.000305176	-0.0137329	-0.00320435	0.000457764	-0.00595093	0.00396729	-0.00244141	0.00137329	0.0119019	-0.000610352	0.0038147	0.00534058	-0.015564	-0.00305176	0.00366211
0	-0.00274658	-0.00106812	-0.00717163	0.0106812	-0.00427246	-0.00686646	0.0166321	0.000152588	0.00137329	0.0140381	-0.00717163	-0.00717163	0.000457764	-0.00991821	-0.00778198	0.000152588	-0.00976562	0.00350952	0.0158691	0.00320435	0.00610352	0.0088501	-0.000762939	-0.0050354	-0.00640869	-0.00457764	-0.000152588	-0.0158691	-0.00305176	0.0160217	0	0.00823975	0.0236511	-0.00411987	-0.00167847	0.00778198	-0.015564	-0.0062561	-0.00289917	-0.0187683	0.00106812	0.00839233	0.000762939	0.0167847	0.0100708	-0.00320435	0.00488281	-0.0038147	-0.0111389
0	-0.0106812	0.00366211	0.00534058	-0.0138855	0.00900269	0.00991821	-0.00518799	0.0137329	0.00671387	-0.00305176	0.0108337	0.00442505	0.00106812	0.00915527	-0.0102234	-0.00396729	0.0117493	-0.00350952	0.00549316	0.0167847	0.000457764	0.00854492	0.0160217	-0.00213623	0.0088501	-0.000762939	-0.0123596	0.0114441	0.00259399	-0.00579834	0.0141907	0.00457764	0.000610352	0.0201416	0.00717163	0.000457764	0.00442505	-0.0117493	-0.00442505	0.0050354	-0.00839233	0.0012207	0.0109863	-0.00427246	0.0158691	0.015564	-0.00259399	0.0111389	0.0038147
0	0.0112915	-0.00457764	-0.00457764	0.0119019	-0.00732422	0.00167847	0.0212097	-0.000762939	0.00366211	0.0161743	-0.00213623	0.00717163	0.00534058	-0.00976562	0.00793457	-0.00350952	-0.00823975	0.0108337	0.00106812	-0.00152588	0.0172424	0.00305176	0.00518799	0.0149536	-0.00305176	0.00320435	0.0038147	-0.00244141	0.00640869	0.00244141	-0.00778198	0.0134277	0.00778198	0.000305176	0.0152588	0.00305176	-0.00274658	0.00701904	-0.00289917	-0.00823975	0.00457764	-0.00686646	-0.00411987	0.01297	-0.00411987	0.00869751	0.0131226	-0.00640869	0.00778198
0	-0.0108337	-0.00259399	-0.00549316	-0.00732422	0.0038147	-0.0111389	-0.00289917	0.0163269	0.00167847	0.00961304	0.018158	-0.00579834	-0.0038147	0.000610352	-0.00701904	0.000457764	-0.0108337	-0.0115967	0.0123596	0.0050354	-0.00106812	0.0184631	0.0012207	-0.0050354	0.00961304	0.000305176	-0.00228882	0.00350952	-0.0120544	0.00213623	0.00991821	-0.00671387	0.0100708	0.0119019	-0.00732422	0.0106812	0.0137329	-0.00900269	-0.00106812	-0.00274658	-0.0132751	0.000915527	-0.00320435	-0.00350952	0.00534058	-0.00289917	0.00167847	0.0140381	-0.000762939
0	0.00747681	-0.00701904	0.00320435	0.000305176	-0.0128174	0.00106812	-0.00442505	-0.00488281	0.0143433	-0.000610352	-0.00869751	0.0178528	0.00244141	-0.00152588	0.00961304	-0.00610352	-0.0108337	-0.000762939	-0.00839233	-0.00213623	-0.0012207	-0.00793457	0.0143433	0.00991821	-0.00183105	0.0120544	0.00778198	-0.0062561	-0.000915527	-0.00854492	-0.000915527	0.00259399	-0.0102234	0.00137329	0.0108337	0.000610352	0.00808716	0.0146484	-0.00198364	0.000152588	0.00183105	-0.0135803	-0.00762939	-0.00930786	-0.0134277	0.00976562	0.00457764	-0.00198364	0.0227356
0	0.000915527	0.0151062	-0.00534058	-0.00366211	0.00915527	-0.00656128	0.00488281	0.00839233	-0.0120544	0.0111389	0.0120544	-0.00579834	0.0114441	0.00717163	-0.00411987	0.00564575	-0.00335693	0.00473022	0.0050354	-0.0154114	0.000762939	0.0112915	-0.00442505	0.0088501	0.0135803	0.000610352	0.0102234	0.01297	0	0.00442505	0.000915527	-0.0050354	0.0114441	0.00366211	-0.0012207	0.0137329	0.00518799	0.00640869	0.0172424	0.000610352	0.00534058	0.00793457	-0.0170898	0.000305176	0.00686646	-0.00946045	0.0038147	0.0115967	-0.00335693
0	0.00564575	0.00396729	0.0132751	-0.00473022	0.00396729	0.0120544	-0.0131226	0.00320435	0.00823975	-0.00854492	0.0132751	0.00991821	-0.00152588	0.0123596	0.0111389	0.00305176	0.00900269	0.00152588	-0.00717163	0.00595093	-0.00564575	-0.00564575	0.0160217	-0.00152588	-0.00183105	0.0205994	0.00289917	0.00518799	0.0160217	-0.00427246	0.00640869	0.00701904	-0.00457764	0.0102234	-0.000610352	-0.0050354	0.0204468	0.0038147	-0.00137329	0.0198364	-0.00396729	-0.00213623	0.0117493	-0.00915527	-0.00350952	0.00610352	-0.010376	-0.00244141	0.0161743
0	0.0154114	0.00915527	0.00442505	0.0169373	0.00213623	-0.00137329	0.00518799	-0.0062561	-0.00427246	0.00305176	-0.0119019	-0.00335693	0.0164795	0.00274658	0.00595093	0.0135803	-0.00579834	0.00244141	0.0062561	-0.00839233	0.00183105	-0.00411987	-0.0163269	0.0125122	0.00366211	-0.00198364	0.014801	0.00396729	-0.00167847	0.0123596	0	-0.00396729	-0.00350952	-0.012207	0.000305176	0.00350952	-0.00595093	0.00808716	0.00686646	-0.00213623	0.0146484	0.00946045	-0.00534058	0.0050354	-0.00289917	-0.019989	0.000610352	-0.00137329	-0.0102234
0	-0.00549316	0.00823975	0.00900269	-0.00686646	0.00427246	0.01297	-0.00411987	0.000762939	0.0038147	-0.00808716	-0.00289917	0.000305176	-0.00213623	0.00595093	-0.00747681	-0.00244141	0.0144958	-0.00671387	0.00793457	0.0100708	-0.0135803	-0.00427246	0.000915527	-0.0131226	0.000152588	-0.00137329	-0.00930786	0.0120544	0.00869751	-0.000915527	0.0141907	0.00488281	-0.00946045	0.00137329	-0.00411987	-0.0109863	0.00244141	-0.0106812	-0.00320435	0.0167847	0.0012207	0.00747681	0.0140381	-0.00305176	-0.00396729	0.000610352	-0.00900269	-0.00427246	-0.0117493
0	0.00976562	-0.00167847	0.00106812	0.0161743	-0.00244141	0.00335693	0.0137329	-0.00701904	-0.000305176	0.00457764	-0.00701904	0.00930786	-0.00366211	-0.00900269	0.0204468	0.00427246	-0.00564575	0.0204468	0.00366211	-0.0050354	0.0119019	0.00152588	-0.00244141	0.00640869	-0.0108337	0.000152588	0.00991821	-0.00747681	0.0131226	0.0163269	-0.00732422	0.0112915	0.0146484	-0.00396729	0.00900269	0.000305176	-0.00915527	0.0109863	0.00137329	-0.00244141	0.0132751	0.00473022	0	0.0175476	0.00244141	0.000915527	0.00564575	-0.00961304	-0.00350952
0	-0.010376	0.0138855	0.00289917	0.00213623	0.0187683	-0.000915527	0.00259399	0.015564	-0.00717163	0.000457764	0.0120544	-0.0123596	-0.000152588	0.0112915	-0.00778198	0.0137329	0.0158691	-0.0038147	0.0123596	0.00610352	-0.000610352	0.0135803	-0.0012207	-0.00808716	0.0111389	-0.00778198	-0.00427246	0.0112915	-0.00213623	0.00396729	0.0167847	0.00259399	0.00930786	0.0149536	-0.00411987	0.0062561	0.00228882	-0.00244141	0.00930786	-0.000152588	-0.00610352	0.0134277	0.00762939	-0.000762939	0.0137329	0.00213623	-0.00457764	0.00930786	-0.00457764
0	-0.00183105	-0.0120544	0.01297	0.00411987	-0.00976562	0.0161743	0.0138855	0.000152588	0.0125122	0.00366211	-0.00640869	0.000762939	-0.00579834	-0.000915527	0.00213623	-0.015564	0.00411987	0.0180054	0.000457764	0.0106812	0.010376	-0.00534058	0.000305176	-0.000457764	-0.00411987	-0.000305176	-0.0117493	-0.0088501	0.0149536	0.00366211	0.000305176	0.0152588	0.000457764	-0.00244141	0.00656128	-0.00488281	0.0012207	-0.000457764	-0.0154114	0.00701904	0.00549316	-0.0132751	0.0138855	0.0088501	-0.00732422	0.0141907	0.00900269	-0.00564575	0.00350952
0	-0.00473022	0.00640869	-0.0111389	-0.00366211	0.00579834	-0.00549316	0.00762939	0.00930786	-0.00762939	0.00137329	0.00778198	-0.0012207	0.00457764	0.00213623	-0.00915527	0.00152588	-0.00152588	-0.00320435	0.00534058	-0.00427246	-0.000762939	0.00946045	-0.00183105	0.00762939	0.00701904	-0.0106812	0	-0.00671387	-0.0172424	0.00610352	-0.00152588	-0.0120544	0.0180054	0.0125122	-0.00274658	0.0126648	0.00808716	-0.00808716	-0.0012207	-0.0062561	-0.00427246	-0.000915527	-0.0117493	0.00305176	0.0109863	-0.000152588	0.0125122	0.0172424	-0.00305176
0	-0.00213623	-0.00396729	0.00488281	-0.00778198	-0.000152588	0.0123596	-0.00549316	-0.00106812	0.018158	0.000305176	0.00274658	0.01297	-0.00701904	-0.00244141	0.00701904	-0.00747681	0.0062561	0.00274658	-0.012207	0.0175476	0.00610352	-0.00640869	0.017395	0.00488281	-0.00762939	0.010376	-0.00274658	-0.00320435	0.00564575	-0.0137329	0.00411987	0.0143433	-0.00534058	0.0112915	0.0123596	-0.00350952	0.0149536	0.0109863	0.00167847	0.00457764	-0.0050354	-0.00427246	0.0115967	-0.00137329	-0.000915527	0.0172424	0.000610352	0.00396729	0.0205994
0	0.00961304	0.00717163	-0.00640869	0.00854492	-0.000610352	-0.0117493	0.0128174	0.0012207	-0.00534058	0.0224304	0.00289917	-0.000762939	0.015564	-0.0038147	0.000762939	0.0108337	-0.0108337	0.00213623	0.00930786	-0.00488281	0.0106812	0.0123596	0.00305176	0.012207	0.0038147	0.00350952	0.0108337	-0.00640869	-0.00320435	0.00717163	-0.00915527	0.00335693	0.0119019	-0.00289917	0.00595093	0.0178528	0.00198364	0.00869751	0.0111389	-0.00366211	0.00671387	0.00411987	-0.00289917	0.01297	-0.0012207	-0.00869751	0.0144958	0.0038147	-0.00244141
0	0.00396729	0.00854492	0.0137329	-0.00411987	-0.00213623	-0.0050354	-0.00961304	0.00823975	-0.00244141	-0.00976562	0.0192261	0.00823975	0.00274658	0.0202942	-0.00167847	-0.00564575	0.00106812	-0.00595093	-0.00244141	0.00274658	-0.0115967	0.00549316	0.0169373	0.00137329	0.010376	0.00900269	-0.00579834	0.00137329	0.000152588	-0.00656128	0	-0.00717163	-0.00839233	0.00991821	0.00366211	0.00579834	0.0108337	-0.00228882	0.00228882	0.00518799	-0.00213623	-0.000762939	-0.00549316	-0.0114441	0.00839233	0.00442505	-0.00152588	0.00854492	0.00396729
0	0.0172424	-0.00534058	0.00106812	0.0134277	-0.00335693	-0.00213623	0.00396729	-0.0115967	-0.00534058	-0.000610352	-0.00259399	0.00717163	0.00671387	-0.0050354	0.0106812	0.00442505	-0.00762939	0.00747681	-0.00289917	-0.0138855	0.00396729	-0.00320435	-0.00396729	0.00854492	-0.00427246	0.00213623	0.012207	0.000915527	0.00335693	0.00549316	-0.00747681	-0.00747681	-0.00640869	-0.00717163	0.00183105	-0.00564575	-0.00518799	0.0146484	0.00396729	-0.00183105	0.0128174	0.00106812	-0.0106812	0.000915527	-0.00701904	-0.00549316	0.00457764	-0.010376	0.00320435
0	-0.0109863	0.0126648	0.00946045	-0.00457764	0.00473022	0.00305176	-0.00396729	-0.000152588	-0.00183105	0.00900269	0.00717163	-0.00946045	0.00610352	0.0158691	-0.00518799	0.00732422	0.0115967	-0.00534058	0.00457764	0.00137329	-0.00564575	0.010376	-0.00457764	-0.00946045	0.0161743	0.00427246	-0.00595093	0.0172424	0.00289917	-0.00289917	0.00915527	-0.000915527	0.00610352	0.00259399	-0.0146484	0.00762939	0.00732422	-0.00961304	0.0158691	0.0125122	-0.00869751	0.0154114	0.012207	-0.000915527	0.00854492	-0.00488281	-0.00167847	0.0119019	-0.00473022
0	0.0126648	-0.0050354	0.0100708	0.0183105	0.00183105	0.00793457	0.0062561	0.00274658	0.0088501	-0.00350952	-0.00411987	0.00991821	-0.00473022	0.00457764	0.0152588	-0.000915527	0.0062561	0.0135803	-0.00289917	0.00747681	0.0100708	-0.0115967	0.00732422	0.00366211	-0.00839233	0.0189209	0.00610352	-0.00549316	0.018158	0.00396729	0.00152588	0.0184631	-0.00778198	-0.00534058	0.00930786	-0.0126648	-0.000610352	0.0125122	-0.00396729	0.00656128	0.0167847	-0.000305176	0.0115967	0.00946045	-0.0038147	0.00488281	0	-0.00640869	0.0106812
0	0.00396729	0.0102234	-0.00854492	0.00411987	0.0230408	0.00305176	0.00366211	0.00961304	0.000152588	-0.00289917	-0.00793457	-0.00640869	0.0117493	-0.00427246	-0.00656128	0.0210571	0.00732422	0.00289917	0.0152588	-0.00213623	-0.00411987	0.00213623	-0.0123596	0.00137329	0.00305176	-0.0134277	0.00762939	0.0151062	0.00335693	0.00976562	0.00732422	-0.00244141	0.00198364	-0.00427246	-0.00457764	0.00396729	-0.0137329	-0.00793457	0.0131226	-0.000152588	0.00213623	0.0158691	-0.00183105	0.00198364	0.012207	-0.0050354	0.00167847	-0.00106812	-0.0158691
0	0.00183105	-0.0100708	0.00335693	0.00198364	0.00152588	0.015564	-0.00244141	0.000457764	0.00915527	-0.00701904	-0.00228882	0.00457764	-0.0109863	-0.00213623	0	-0.00366211	0.0143433	0.000915527	-0.00518799	0.0123596	0.00198364	0.000610352	0.00915527	-0.00534058	-0.00717163	0.00808716	-0.00213623	-0.00656128	0.00915527	-0.00259399	-0.00183105	0.0119019	0.000610352	0.00595093	0.00839233	-0.0117493	-0.00579834	-0.00228882	-0.0108337	-0.00228882	-0.00274658	-0.00610352	0.0141907	0.00762939	0.0038147	0.0137329	-0.00106812	-0.000610352	0.00106812
0	0.00411987	0.00183105	-0.00930786	0.0134277	0.0038147	-0.00701904	0.0138855	0.00610352	-0.000457764	0.0125122	-0.00396729	-0.00717163	0.00823975	-0.00915527	0.00289917	0.0111389	-0.00564575	0.00183105	0.0125122	-0.000762939	0.00732422	0.0112915	-0.00457764	0.00427246	0.00320435	-0.00549316	0.00839233	-0.00442505	-0.00534058	0.0177002	0.00289917	-0.000457764	0.0169373	0.000610352	-0.000762939	0.00808716	-0.00213623	0.00289917	0.00152588	-0.0131226	0.00320435	0.00564575	-0.00518799	0.0158691	0.0106812	-0.00183105	0.0151062	0.0109863	-0.00259399
0	-0.00976562	0.00442505	0.00686646	-0.0125122	0.00732422	0.0106812	-0.00778198	0.0164795	0.0210571	-0.00427246	0.00701904	0.00762939	-0.00427246	0.0062561	-0.0012207	-0.0088501	0.0143433	-0.00183105	0.000762939	0.0222778	-0.00457764	0.00244141	0.0138855	-0.00366211	0.00747681	0.010376	-0.0108337	0.00656128	0.00579834	-0.00213623	0.0143433	0.012207	0.00137329	0.00915527	0.00610352	0.00579834	0.00839233	-0.0106812	-0.000915527	0.00442505	-0.00854492	0.0038147	0.012207	-0.00335693	0.00717163	0.0154114	0.00152588	0.0134277	0.00823975
0	0.00473022	0.00106812	-0.00747681	-0.00549316	-0.00808716	0.0012207	0.00656128	-0.00762939	0.00427246	0.0212097	-0.000305176	0.00793457	0.0143433	-0.00900269	-0.00152588	-0.00183105	-0.00610352	0.010376	-0.00259399	-0.00473022	0.019989	0.00640869	0.00396729	0.0149536	-0.00442505	-0.00808716	-0.00320435	-0.00732422	-0.000152588	0	-0.0152588	0.0114441	0.0163269	-0.0038147	0.0152588	0.00976562	-0.0126648	0.00183105	-0.000610352	-0.00640869	0.00259399	-0.00778198	-0.00350952	0.0137329	0.00152588	0.00930786	0.0123596	-0.00610352	0.00427246
0	-0.00976562	0.00152588	0.00350952	-0.0131226	0.000915527	-0.00137329	-0.00564575	0.00671387	-0.00335693	0.0050354	0.0144958	-0.00640869	0.0012207	0.00411987	-0.00778198	-0.000152588	0.000762939	-0.00976562	0.000152588	0.000610352	-0.00198364	0.0143433	-0.00137329	-0.00930786	0.0143433	0.00152588	-0.010376	0.00869751	-0.00442505	-0.0141907	-0.0012207	-0.00350952	-0.00183105	0.00549316	-0.00488281	0.00289917	0.00869751	0.00213623	0.00656128	0.00183105	-0.00778198	-0.00579834	-0.00732422	-0.00671387	0.00274658	-0.00564575	-0.00213623	0.0128174	0.00732422
0	0.0164795	-0.00396729	-0.000915527	0.00289917	-0.00732422	0.00335693	-0.000762939	-0.00152588	0.0151062	0.000762939	-0.00549316	0.0172424	0.00518799	-0.00457764	0.00686646	-0.00442505	-0.00289917	0.00579834	-0.00839233	0.00427246	0.0120544	-0.00839233	0.00778198	0.01297	-0.0050354	0.00778198	0.00869751	-0.00656128	0.000915527	0.000457764	0.000152588	0.00915527	-0.00610352	-0.00411987	0.0146484	0.00244141	0.000457764	0.01297	0.000457764	0.000915527	0.00732422	-0.0038147	0.00610352	0.000610352	-0.0149536	0.00701904	0.0106812	-0.00106812	0.0178528
0	0.000915527	0.0135803	0.000915527	0.000915527	0.00732422	-0.00915527	-0.00396729	0.00701904	-0.00778198	0.00656128	0.00732422	-0.00106812	0.014801	0.0131226	0.00442505	0.0088501	0.00198364	0.00106812	0.00839233	-0.00656128	-0.00137329	0.0126648	-0.00167847	0.0062561	0.0152588	-0.0012207	0.0115967	0.00488281	-0.00869751	0.0111389	0.00320435	-0.0106812	0.0106812	-0.00274658	-0.00457764	0.0224304	0.000762939	-0.00213623	0.0222778	-0.00106812	-0.00213623	0.0131226	-0.0114441	-0.00183105	0.00610352	-0.00778198	0.0062561	0.0109863	-0.00198364
0	0.00564575	-0.00427246	0.0178528	0.010376	0	0.00869751	-0.00808716	-0.00442505	-0.00183105	-0.0128174	0.00259399	0.00427246	-0.00549316	0.0109863	0.0175476	0.00366211	0.0134277	0.00915527	-0.00854492	-0.00198364	-0.00534058	-0.00457764	0.00915527	-0.00534058	-0.00305176	0.0195312	0.00366211	0.00701904	0.0154114	-0.00762939	0.00213623	-0.00167847	-0.0141907	0.00549316	0	-0.0158691	0.0149536	0.0120544	-0.00366211	0.015564	0.00534058	-0.00717163	0.00549316	0.00289917	-0.00823975	0.000457764	-0.0108337	-0.00595093	0.00701904
0	0.0111389	0.00518799	-0.00427246	0.0134277	0.00869751	-0.00976562	0.000762939	0.00152588	-0.00839233	0.00427246	-0.00259399	-0.00823975	0.00549316	-0.00183105	0.00335693	0.0164795	-0.00167847	-0.00244141	0.0108337	-0.00396729	-0.000152588	0.00167847	-0.00671387	-0.00137329	-0.00366211	0.00152588	0.0128174	-0.00442505	0.00167847	0.0125122	-0.00656128	0.00106812	0.00640869	-0.0112915	-0.00488281	0.00366211	-0.00793457	0.0038147	0.00747681	-0.00946045	0.00610352	0.00854492	-0.00213623	0.00808716	-0.00244141	-0.0137329	-0.000457764	-0.00595093	-0.0123596
0	-0.00411987	0.00640869	0.0157166	-0.00320435	0.00518799	0.012207	-0.00595093	0.00457764	-0.000610352	-0.0109863	0.00335693	-0.00274658	-0.00747681	0.0180054	-0.00457764	-0.00534058	0.0213623	0.00183105	-0.00228882	0.00793457	-0.00167847	-0.00259399	0.00411987	-0.00747681	0.00671387	0.00534058	-0.00686646	0.0106812	0.00778198	-0.00198364	0.01297	0.00717163	-0.0106812	0.00549316	-0.00137329	-0.00808716	0.00915527	-0.00656128	-0.00396729	0.0196838	-0.000915527	0.00198364	0.0178528	-0.00442505	0.00640869	0.0062561	-0.00549316	0.00717163	-0.00244141
0	0.0131226	0	-0.00183105	0.0196838	-0.00473022	0.00930786	0.0170898	-0.00411987	0.00930786	0.00427246	-0.0151062	0.00396729	0.00701904	-0.0111389	0.00534058	0.00595093	-0.00106812	0.0170898	0.00579834	0.00289917	0.01297	-0.00289917	-0.00213623	0.0141907	-0.00762939	-0.00564575	0.0192261	-0.00152588	0.00259399	0.0177002	-0.00183105	0.00137329	0.0088501	-0.00442505	0.00701904	0.000915527	-0.0114441	0.0102234	0.00335693	-0.0012207	0.0190735	0.00488281	-0.00366211	0.0144958	0.00488281	0.000152588	0.00686646	-0.00534058	-0.00411987
0	-0.00991821	0.00839233	-0.00396729	-0.00686646	0.015564	0.00183105	-0.00274658	0.0152588	0.0088501	0.00427246	0.00732422	-0.00991821	-0.000457764	-0.000610352	-0.0112915	0.00534058	0.00686646	-0.0111389	0.0137329	0.0196838	-0.00274658	0.0108337	0.00930786	-0.00915527	0.000762939	-0.00640869	-0.00518799	0.00915527	-0.00305176	-0.000915527	0.0209045	0.00534058	0.00457764	0.00930786	-0.00350952	-0.00335693	-0.00396729	-0.00656128	0.00595093	-0.00228882	-0.00946045	0.0146484	0.00915527	0.000457764	0.0163269	-0.000915527	-0.00488281	0.00656128	-0.00259399
0	-0.00488281	-0.0105286	0.00350952	0.00137329	-0.00961304	0.00671387	0.00579834	-0.00396729	0.0166321	0.00534058	-0.00549316	0.00396729	-0.00534058	-0.00900269	0.00534058	-0.00457764	-0.00335693	0.00320435	-0.0062561	0.0119019	0.0154114	-0.00823975	-0.00152588	0.0106812	-0.00854492	-0.00106812	0.00228882	-0.0134277	0.00106812	0.00183105	0.0012207	0.0126648	-0.00595093	-0.00198364	0.0114441	-0.00213623	-0.000915527	0.00671387	-0.00854492	-0.00610352	0.000762939	-0.00839233	0.0106812	0.00396729	-0.0115967	0.0126648	0.00991821	-0.00335693	0.00610352
0	-0.00244141	-0.00549316	-0.0157166	0.00442505	0.00671387	-0.00518799	0.0105286	0.0140381	-0.00839233	0.00656128	0.0140381	-0.00106812	-0.00137329	-0.00396729	-0.00778198	0.00350952	-0.00396729	-0.00320435	0.0180054	-0.00274658	-0.00167847	0.0221252	-0.000305176	-0.00473022	0.0119019	-0.00564575	-0.000610352	0.00656128	-0.00900269	0.00991821	0.00442505	-0.00915527	0.0140381	0.00793457	-0.00442505	0.0088501	0.00228882	-0.00640869	0.00228882	0.000457764	0.00106812	0.00595093	-0.00549316	0.00488281	0.0161743	-0.00289917	0.00289917	0.0152588	-0.00411987
0	0.0062561	-0.00427246	0.00671387	-0.00366211	-0.00732422	0.00854492	0.0012207	0.000305176	0.0131226	0.000152588	0.00457764	0.0109863	-0.000915527	0.00762939	0.00335693	-0.0131226	0.00518799	0.000762939	-0.0109863	0.00747681	-0.00183105	0.00228882	0.0186157	0.00915527	0.00686646	0.0140381	-0.00259399	0.00473022	0.00762939	-0.0115967	0.00274658	0.00839233	-0.00534058	0.0088501	0.0138855	-0.000152588	0.00366211	0.00579834	-0.00259399	0.00946045	-0.00167847	-0.00854492	0.0132751	-0.000305176	0.000762939	0.0195312	0.00610352	0.00274658	0.00961304
0	0.00534058	0.00671387	-0.00106812	0.00198364	-0.00701904	-0.0088501	0.00701904	-0.0062561	-0.0062561	0.017395	-0.00244141	-0.00305176	0.0213623	0.00549316	0.00335693	0.00686646	-0.00610352	-0.000762939	-0.00595093	-0.010376	0.00457764	0.000915527	-0.0012207	0.0141907	0.0117493	0.000915527	0.0161743	0.00579834	-0.00701904	0.00167847	-0.00411987	-0.00213623	0.00320435	-0.00595093	0.00183105	0.019989	0.00411987	0.0119019	0.0135803	-0.0100708	0.00106812	0.00167847	-0.0114441	0.00717163	0.000457764	-0.0169373	0.0132751	0.00595093	-0.000305176
0	0.00106812	0.00915527	0.00411987	-0.0123596	0.0050354	-0.00411987	-0.0186157	0.00534058	0.00213623	-0.00732422	0.0102234	0.0062561	-0.00152588	0.0135803	0.00137329	-0.0050354	0.00457764	-0.00442505	-0.00518799	0.00518799	-0.00259399	-0.00640869	0.00579834	-0.00228882	0.00457764	0.0115967	-0.00305176	0.00137329	0.00564575	-0.00427246	0.00274658	-0.00167847	-0.00762939	0.00228882	-0.00289917	0.00442505	0.0117493	-0.00701904	0.0012207	0.0128174	-0.00595093	0.00167847	0.00778198	-0.0111389	-0.00732422	0.00106812	-0.00427246	0.00411987	-0.00213623
0	0.0213623	0.00320435	-0.00274658	0.0117493	-0.00335693	-0.00732422	0.00274658	-0.00762939	0.0012207	0.00457764	-0.00595093	0.00961304	0.0134277	-0.00671387	0.00976562	0.0140381	-0.00732422	0.00305176	0	-0.00793457	0.00427246	-0.00320435	-0.0012207	0.0132751	-0.00656128	0.00259399	0.0169373	-0.000762939	0.00167847	0.0120544	-0.00244141	0.00183105	0.000152588	-0.00793457	0.0134277	0.00152588	-0.0141907	0.015564	0.00732422	-0.00564575	0.0111389	0.00213623	-0.00534058	0.0100708	-0.00427246	-0.000762939	0.00854492	-0.010376	0.0062561
0	-0.00198364	0.0190735	0.00900269	0.00198364	0.0151062	-0.00106812	-0.00350952	0.00747681	-0.00991821	-0.00289917	0.0131226	-0.00671387	0.00534058	0.0169373	-0.00183105	0.00930786	0.0160217	0.000457764	0.0102234	0.00183105	-0.00900269	0.00808716	-0.0012207	-0.00869751	0.00900269	0.000915527	0.000915527	0.0262451	0.00152588	0.00305176	0.0146484	-0.00320435	0.00183105	0.0105286	-0.00808716	0.0050354	0.00900269	-0.0062561	0.0134277	0.00869751	-0.00518799	0.0132751	0.00564575	-0.00686646	0.0126648	0.000305176	-0.00717163	0.0135803	0.00259399
0	0.00534058	-0.00717163	0.0141907	0.012207	0.000457764	0.0131226	0.00152588	-0.00274658	0.00808716	-0.0106812	-0.00656128	0.00869751	-0.00793457	-0.00274658	0.0169373	-0.00228882	0.00106812	0.0227356	0.00762939	-0.000915527	0.00198364	-0.0109863	0.000457764	-0.00366211	-0.00915527	0.0102234	0.00457764	-0.00854492	0.0166321	0.0126648	0.000457764	0.0132751	-0.000305176	-0.00762939	0	-0.00778198	0.000305176	0.00854492	-0.00442505	0.00534058	0.0215149	0.00259399	0.0062561	0.00991821	-0.00610352	-0.00473022	-0.000457764	-0.00213623	0.00793457
0	-0.00686646	0.000457764	0.00167847	0.00427246	0.00564575	0.000610352	0.00778198	0.00213623	-0.00640869	0.00228882	-0.00259399	-0.00854492	0.00335693	0	-0.00793457	0.00793457	0.000457764	0.00244141	0.014801	-0.00167847	-0.00427246	0.00579834	-0.00823975	-0.0012207	0.00305176	-0.00946045	0.00137329	0.0012207	-0.00320435	0.0140381	0.00717163	-0.00427246	0.00671387	0.00305176	-0.00579834	0.00411987	-0.00335693	-0.00961304	0.00320435	-0.00427246	-0.000915527	0.00961304	-0.00564575	-0.00228882	0.0167847	-0.000610352	0	0.00488281	-0.0125122
0	-0.0138855	-0.0102234	0.0125122	0.00167847	0.00457764	0.0213623	0.00579834	0.00259399	0.0112915	-0.00564575	-0.00518799	-0.00396729	-0.0134277	0.00228882	0.00228882	-0.00686646	0.015564	0.00961304	-0.00579834	0.0115967	0.00686646	-0.00274658	-0.000305176	-0.00366211	-0.00350952	0.00442505	-0.00137329	0.000305176	0.0114441	-0.00640869	0.000457764	0.0205994	-0.00488281	0.00183105	0.0135803	-0.00762939	0.00183105	0.00457764	-0.0128174	0.0132751	0.0062561	-0.0119019	0.0175476	0.00534058	-0.00808716	0.0114441	0.00137329	-0.00137329	0.00732422
0	0.00717163	0.00213623	-0.0120544	0.00976562	0.00793457	0.000152588	0.0189209	0.0112915	0.00488281	0.0119019	0.000305176	-0.00167847	-0.000305176	-0.00991821	-0.00335693	0.00946045	-0.00534058	0.00595093	0.0143433	-0.00320435	0.00793457	0.0166321	0.00228882	0.00564575	0.00167847	-0.0125122	0.00518799	-0.00259399	-0.00473022	0.0117493	-0.00320435	0.00518799	0.0219727	0.00183105	0.00427246	0.0108337	-0.0062561	0.0062561	0.00473022	-0.0132751	0.00549316	0.00610352	-0.00457764	0.0144958	0.00762939	-0.000915527	0.0115967	0.00411987	-0.00350952
0	-0.00869751	-0.0012207	0.000305176	-0.0140381	0.0038147	0.0062561	-0.0088501	0.0119019	0.0137329	-0.00167847	0.0112915	0.00823975	-0.00442505	-0.000305176	-0.00320435	-0.00656128	0.0012207	-0.0062561	0.00396729	0.0115967	-0.00366211	0.00976562	0.0204468	-0.000915527	0.00549316	0.00457764	-0.012207	0.000152588	-0.00701904	-0.00823975	0.0105286	0.000152588	-0.00274658	0.0175476	0.00808716	0.00198364	0.0177002	-0.000457764	-0.00717163	-0.000915527	-0.00869751	0.00167847	0.00411987	-0.00640869	0.00762939	0.0160217	-0.00198364	0.0117493	0.0111389
0	0.0117493	-0.012207	-0.00717163	0.00595093	-0.0143433	-0.00595093	0.00915527	-0.00808716	0.00900269	0.0123596	-0.00305176	0.00991821	0.00488281	-0.00839233	0.00198364	-0.00534058	-0.01297	0.00244141	0.00183105	-0.00228882	0.00823975	0.0038147	0.00305176	0.0138855	-0.000152588	-0.00137329	0.0062561	-0.00869751	-0.0088501	0.000915527	-0.00610352	-0.00320435	0.00411987	-0.000457764	0.0157166	0.00671387	-0.00717163	0.00732422	0.00259399	-0.010376	0.00656128	-0.00305176	-0.0120544	0.00396729	0.000152588	0.00320435	0.00793457	-0.00717163	0.00228882
0	-0.00762939	0.00610352	-0.000305176	-0.012207	-0.00167847	-0.0143433	-0.0062561	0.0106812	-0.00350952	0.00610352	0.019989	-0.00488281	0.000610352	0.0115967	-0.00396729	-0.00289917	-0.00396729	-0.0128174	0.00396729	-0.000152588	-0.0062561	0.018158	0.00961304	-0.00854492	0.0120544	0.0112915	-0.00595093	-0.0012207	-0.00198364	-0.00686646	0.00305176	-0.00595093	0.00305176	0.0105286	-0.00778198	0.00534058	0.0186157	-0.00366211	0.00366211	0.00915527	-0.0038147	0.00488281	0.00198364	-0.0038147	0.0120544	0.00137329	-0.00488281	0.014801	0.00305176
0	0.012207	-0.00320435	0.00991821	-0.00228882	-0.0131226	0.00732422	-0.00244141	-0.0135803	0.00946045	0.00595093	0.000152588	0.0184631	0.00671387	0.00350952	0.010376	-0.00839233	0.00244141	0.00427246	-0.0160217	0.00350952	0.0088501	-0.0117493	0.0106812	0.018158	-0.00396729	0.0131226	0.0135803	-0.00106812	0.0126648	0.00228882	-0.0186157	0.01297	-0.00213623	-0.00610352	0.0146484	0.00183105	0.00228882	0.0250244	-0.00335693	0.00717163	0.0160217	-0.00823975	0.00869751	0.0112915	-0.0169373	0.0106812	0.00839233	-0.0111389	0.0157166
0	0.00396729	0.0161743	-0.00411987	0.00518799	0.00686646	-0.0117493	0.00259399	-0.00534058	-0.0132751	0.00854492	0.00152588	-0.00778198	0.0166321	0.00976562	-0.000305176	0.0117493	0.000915527	0.000152588	0.00305176	-0.00839233	-0.0062561	0.00595093	-0.00961304	0.0012207	0.0170898	0.00366211	0.00518799	0.0161743	0.00106812	0.00213623	0.00244141	-0.00854492	0.00167847	-0.00823975	-0.0100708	0.0126648	0.000610352	-0.0038147	0.0238037	0.00991821	0.00289917	0.0131226	-0.00350952	-0.00656128	-0.00289917	-0.00778198	0.00442505	0.00534058	-0.00961304
0	0.00289917	0.000305176	0.015564	0.000305176	-0.0012207	0.00396729	-0.0109863	-0.00549316	0.00106812	-0.0140381	-0.000610352	0.00457764	-0.00701904	0.00778198	0.0140381	0.00137329	0.0062561	0.00289917	-0.00808716	-0.00320435	-0.00183105	-0.00640869	0.00289917	-0.00335693	-0.00289917	0.0114441	0.000610352	0.00411987	0.0170898	-0.00442505	-0.00259399	0.00595093	-0.0114441	-0.00152588	0.000305176	-0.0105286	0.000762939	0.00320435	-0.00274658	0.012207	0.00396729	-0.00213623	0.00396729	0.00350952	-0.00106812	0.00610352	-0.00640869	-0.00686646	0.00396729
0	0.0062561	0.0120544	0.00228882	0.0138855	0.00854492	-0.00442505	0.00549316	-0.00595093	-0.0114441	-0.00106812	-0.010376	-0.00564575	0.0112915	0.000762939	0.00488281	0.0198364	-0.000915527	0.00213623	0.00610352	-0.00991821	-0.00213623	-0.00579834	-0.0114441	0.0109863	-0.000305176	-0.00473022	0.0183105	0.00289917	-0.00411987	0.0137329	0.00488281	-0.0038147	0.00350952	-0.00534058	-0.00350952	0.00335693	-0.00686646	-0.000152588	0.015564	-0.010376	0.00488281	0.0190735	-0.00686646	0.00473022	0.0134277	-0.00656128	0.000610352	0.0038147	-0.0062561
0	-0.00793457	0.000610352	0.0170898	-0.00244141	0.0114441	0.0169373	-0.0038147	0.00946045	0.00106812	-0.0117493	0.0050354	-0.00335693	-0.00778198	0.0126648	0.0062561	0.000152588	0.017395	0.00808716	0.00869751	0.0088501	-0.00671387	0.00305176	0.00396729	-0.015564	0.00442505	0.0131226	-0.0050354	0.00579834	0.0140381	0.00167847	0.012207	0.010376	0.000152588	0.00991821	-0.00869751	-0.00961304	0.0128174	-0.00411987	-0.00778198	0.0151062	0.00183105	0.0050354	0.0215149	0.00671387	0.00732422	0.00946045	-0.00762939	0.00427246	0.0050354
0	0.00640869	-0.0112915	-0.00335693	0.0170898	-0.00137329	0.00579834	0.0135803	-0.00137329	0.00411987	0.00549316	-0.00930786	0.00106812	-0.00259399	-0.0109863	0.00579834	0.00289917	-0.00534058	0.0131226	0.0106812	-0.00137329	0.012207	0.00610352	-0.00488281	-0.000915527	-0.00610352	0.00106812	0.00534058	-0.0140381	0.00518799	0.0138855	-0.00854492	0.00900269	0.0195312	-0.00320435	0.00473022	0.00228882	-0.0128174	0.00152588	-0.00762939	-0.00717163	0.0111389	0.000457764	0.000457764	0.0202942	0.00427246	0.00579834	0.012207	-0.00564575	-0.00335693
0	-0.0177002	0.00411987	-0.000610352	-0.00808716	0.00656128	0.000305176	0.0038147	0.012207	-0.00366211	0.000762939	0.00640869	-0.015564	-0.00488281	0.00289917	-0.0151062	-0.000762939	0.00732422	-0.00442505	0.00839233	0.0117493	-0.000152588	0.00823975	-0.00167847	-0.00717163	-0.00137329	-0.00900269	-0.00640869	0.00793457	-0.00457764	-0.000457764	0.0117493	-0.00183105	0.00671387	0.0157166	-0.00549316	-0.00305176	0.00457764	-0.00930786	-0.00610352	0.00259399	-0.00793457	-0.000152588	0.00411987	0.000152588	0.0166321	0.00320435	-0.00854492	0.0108337	-0.000610352
0	0.00289917	-0.0175476	-0.00320435	-0.00518799	-0.0183105	0.0123596	0.0100708	-0.000762939	0.0187683	0.00686646	-0.00762939	0.00595093	-0.00671387	-0.00930786	-0.000152588	-0.0163269	-0.00335693	0.0137329	-0.00640869	0.0108337	0.0221252	-0.00289917	0.00198364	0.0102234	-0.00930786	-0.00762939	-0.0088501	-0.0117493	0.00427246	0.000152588	-0.00259399	0.0180054	0.00442505	-0.00320435	0.014801	0.0038147	-0.0050354	0.000610352	-0.00793457	-0.00228882	0.00350952	-0.00518799	0.00778198	0.0105286	-0.00640869	0.00930786	0.0119019	-0.00640869	0.00427246
0	-0.00549316	0.00259399	-0.0106812	0.00167847	0.00457764	-0.00671387	0.0102234	0.00976562	-0.00564575	0.0146484	0.0140381	-0.00747681	0.0088501	-0.00289917	-0.0109863	0.00656128	-0.00198364	-0.00823975	0.0144958	0.00595093	0.00137329	0.0157166	0.00259399	0.00762939	0.00930786	-0.00823975	0.00244141	0.00183105	-0.0132751	0.00518799	0.00839233	-0.00549316	0.0131226	0.00732422	-0.00320435	0.0143433	0.00991821	-0.000152588	0.00793457	-0.00854492	-0.00274658	0.00869751	-0.00823975	-0.00137329	0.0109863	-0.00442505	0.0120544	0.0192261	-0.00228882
0	0.00305176	-0.00595093	0.00671387	-0.00442505	-0.00534058	0.00686646	-0.00808716	-0.00213623	0.0128174	0.000152588	0.00762939	0.0114441	-0.00762939	0.00701904	0.000762939	-0.0115967	0.00930786	-0.00457764	-0.0123596	0.0132751	-0.00427246	-0.00762939	0.0183105	0.00350952	-0.00106812	0.0140381	-0.00305176	-0.000457764	0.00335693	-0.0125122	-0.00274658	0.00595093	-0.00701904	0.00640869	0.0169373	-0.0038147	0.00732422	0.0175476	-0.000457764	0.00305176	0.00274658	-0.0125122	0.000915527	-0.00823975	-0.00808716	0.0114441	-0.000610352	-0.000915527	0.0178528
0	0.0157166	0.00823975	-0.00854492	0.0050354	-0.00946045	-0.0172424	0.00701904	-0.00686646	-0.00991821	0.0119019	-0.00350952	0.000305176	0.0146484	0	-0.0012207	0.00473022	-0.0126648	-0.00442505	0.00183105	-0.0108337	0.00198364	0.00350952	-0.0038147	0.00686646	0.00732422	-0.00442505	0.00457764	-0.00183105	-0.00549316	0.00183105	-0.0102234	-0.00869751	0.00900269	-0.00488281	-0.00518799	0.0131226	0.00305176	0.00106812	0.0117493	-0.00305176	-0.000305176	-0.000762939	-0.00991821	0.000305176	0.000152588	-0.00732422	0.00717163	-0.00289917	0.0012207
0	0.00228882	0.00762939	0.0170898	-0.00442505	-0.00473022	-0.00488281	-0.0132751	-0.00534058	-0.0102234	-0.00808716	0.010376	0.00335693	0.00198364	0.0187683	-0.000305176	-0.00549316	0.00610352	-0.00930786	-0.012207	0.000152588	-0.00930786	-0.00335693	0.0138855	0.000610352	0.00808716	0.0166321	-0.00610352	0.00213623	0.00488281	-0.0125122	0.000305176	-0.0062561	-0.00976562	0.0123596	-0.00106812	-0.00396729	0.0189209	0.00244141	-0.0038147	0.0119019	-0.00137329	-0.00228882	0.00259399	-0.00366211	0.0038147	0.00213623	-0.00488281	0.00976562	0.00411987
0	0.017395	0.00183105	0.000762939	0.0183105	0.00411987	0.00213623	0.00534058	-0.0109863	-0.000915527	0.00595093	-0.00854492	0.0050354	0.0117493	-0.00320435	0.0170898	0.0125122	-0.00793457	0.0102234	-0.00473022	-0.0154114	0.0111389	-0.00579834	-0.00717163	0.0163269	0.00305176	0.00350952	0.0196838	0.0012207	0.00762939	0.0088501	-0.00534058	0.00320435	0.00106812	-0.0106812	0.00488281	0.00701904	-0.0050354	0.012207	0.0111389	0	0.0158691	0.00610352	-0.00473022	0.0105286	-0.00717163	-0.00747681	0.01297	-0.00320435	-0.00106812
0	-0.0112915	0.0187683	0.00488281	-0.00656128	0.0236511	0.000610352	-0.00640869	0.012207	-0.00198364	-0.0088501	0.00442505	-0.00930786	0.00183105	0.0117493	-0.00335693	0.00915527	0.0143433	-0.00320435	0.00640869	0.000610352	-0.0088501	0.00152588	-0.00778198	-0.00808716	0.0114441	-0.00244141	-0.00167847	0.0187683	0.00854492	0.00305176	0.0117493	-0.00366211	-0.0012207	0.00289917	-0.00762939	0.000305176	0.000152588	-0.0138855	0.0117493	0.0141907	-0.00518799	0.0128174	0.0152588	-0.00335693	0.00152588	-0.00350952	-0.00823975	-0.00152588	-0.0123596
0	0.00549316	-0.00671387	0.0115967	0.00579834	-0.00595093	0.0115967	0.00610352	-0.00823975	0.00457764	-0.00305176	-0.0137329	0.00473022	-0.00396729	-0.00473022	0.00610352	-0.00137329	0.00579834	0.0141907	-0.00396729	0.00427246	0.00350952	-0.0131226	-0.00244141	-0.00259399	-0.0119019	0.00350952	0.000305176	-0.0050354	0.0109863	0.00488281	-0.000457764	0.0109863	-0.00259399	-0.00946045	0.000762939	-0.00823975	-0.00320435	0.00671387	-0.0050354	0.0012207	0.0102234	-0.00244141	0.0088501	0.012207	-0.00518799	-0.000457764	0.00305176	-0.0117493	0.000610352
0	-0.00411987	-0.00152588	-0.0158691	0.00534058	0.0187683	0.00106812	0.0128174	0.0187683	-0.00991821	-0.00137329	-0.00259399	-0.0178528	-0.00259399	-0.00961304	-0.0149536	0.0114441	0.00701904	0.00457764	0.0172424	0.0012207	-0.000915527	0.0062561	-0.0109863	-0.0105286	-0.00228882	-0.0125122	0.000610352	0.0102234	-0.00198364	0.0112915	0.0192261	-0.00213623	0.00640869	0.00610352	-0.00808716	-0.00473022	-0.00946045	-0.00900269	0.00808716	0.00289917	-0.00228882	0.0169373	0.000915527	0.00213623	0.0140381	-0.0038147	-0.000610352	0.00106812	-0.0141907
0	-0.00823975	-0.0102234	0.0106812	-0.00564575	-0.000152588	0.010376	-0.00213623	0.0106812	0.0170898	-0.00198364	0.000915527	0	-0.0111389	0.000610352	0.00564575	-0.00640869	0.00564575	0.0111389	-0.00228882	0.0135803	0.00823975	-0.00183105	0.00823975	-0.00823975	-0.00366211	0.0109863	-0.0102234	-0.00549316	0.018158	0.00167847	0.00274658	0.0192261	0.00396729	0.00457764	0.00976562	-0.00411987	0.00305176	-0.000610352	-0.00686646	0.00915527	-0.00152588	-0.00442505	0.0177002	0.00228882	-0.000457764	0.0157166	-0.00213623	0.00305176	0.00488281
0	0.00610352	0.00305176	-0.00488281	0.0115967	-0.00183105	-0.00823975	0.0140381	0.00579834	0.00289917	0.014801	-0.00106812	0.000762939	0.010376	-0.00717163	-0.00305176	0.00228882	-0.00610352	0.00595093	0.00656128	-0.000305176	0.0154114	0.00732422	-0.0062561	0.0120544	-0.000457764	-0.010376	0.00946045	-0.00762939	-0.00976562	0.0152588	-0.0012207	-0.00396729	0.0141907	0.000610352	0.00350952	0.00762939	-0.00137329	0.00549316	0.000457764	-0.0134277	0.00396729	-0.00152588	-0.0123596	0.0134277	0.0114441	-0.00274658	0.0108337	0.0158691	-0.00350952
0	-0.00427246	0.00396729	-0.00366211	-0.012207	0.00823975	0.00366211	-0.0050354	0.00991821	0.0038147	-0.00350952	0.0135803	0.00289917	-0.00534058	0.00457764	-0.0102234	-0.0135803	0.00610352	-0.00732422	-0.00595093	0.00610352	-0.00244141	0.0062561	0.0114441	-0.00518799	0.00411987	0.00244141	-0.0175476	-0.00106812	-0.00228882	-0.0144958	0.00366211	0.00671387	-0.00549316	0.0128174	0.00869751	-0.00595093	0.00915527	-0.0038147	-0.0062561	0.00335693	-0.00701904	-0.00549316	0.00549316	-0.00534058	-0.00320435	0.00976562	0.000305176	0.00778198	0.00930786
0	0.0157166	0.00137329	-0.0111389	-0.000457764	-0.0088501	-0.00610352	0.000152588	-0.00976562	0.00671387	0.0125122	-0.00473022	0.0154114	0.0126648	-0.0140381	0.0050354	-0.00106812	-0.0167847	-0.00106812	-0.0114441	-0.00762939	0.0186157	-0.000762939	0.00335693	0.0192261	-0.000152588	-0.00457764	0.00137329	-0.0112915	-0.00701904	-0.00579834	-0.00946045	-0.000305176	0.00427246	0.000152588	0.0154114	0.012207	-0.00457764	0.0112915	0.00549316	-0.0144958	-0.000610352	-0.00488281	-0.00396729	0.00549316	-0.00549316	0.00289917	0.017395	-0.00534058	0.00366211
0	-0.00183105	0.018158	0.00946045	-0.000457764	0.00930786	-0.0112915	-0.0062561	0.0102234	-0.00656128	0.00289917	0.0141907	0	0.0109863	0.0160217	-0.00228882	0.0105286	0.00106812	-0.0146484	0.00396729	0.0012207	-0.0100708	0.0112915	0.00549316	0.000457764	0.020752	0.00518799	0.000305176	0.0119019	-0.00854492	-0.00488281	0.00640869	-0.0115967	-0.000915527	0.0157166	-0.00366211	0.00976562	0.0167847	-0.00167847	0.0117493	0.00427246	-0.00930786	0.00717163	-0.000152588	-0.0088501	0.0100708	0.00595093	-0.00579834	0.0166321	0.0100708
0	0.022583	0.00320435	0.00747681	0.00762939	-0.00350952	0.00350952	0.00137329	-0.00244141	0.00900269	-0.00183105	-0.000915527	0.0161743	0.00366211	0.00106812	0.0154114	-0.00457764	-0.000152588	0.00595093	-0.0120544	0.000152588	0.00289917	-0.0141907	0.0120544	0.0125122	-0.00900269	0.012207	0.0117493	-0.00259399	0.00717163	0.000457764	-0.00701904	0.0038147	-0.00976562	-0.0050354	0.0149536	-0.00747681	-0.000762939	0.0195312	0.0038147	0.00411987	0.012207	-0.00228882	0.00213623	-0.00244141	-0.0120544	0.00823975	0.0012207	-0.0119019	0.0134277
0	0.00823975	0.0140381	-0.00473022	-0.000915527	0.0128174	-0.00411987	-0.0038147	-0.00228882	-0.0135803	0.00488281	0.00152588	-0.00366211	0.0158691	0.00564575	-0.000915527	0.0151062	0.00244141	-0.00518799	-0.000610352	-0.0105286	-0.00823975	0.00259399	-0.00442505	0.00198364	0.00808716	-0.00274658	0.0062561	0.00762939	-0.00244141	0.00198364	0.000152588	-0.0132751	-0.000610352	-0.00656128	-0.00808716	0.00823975	0	0.000305176	0.0132751	0.00137329	0.000457764	0.0135803	-0.00671387	-0.00549316	0.00228882	-0.0109863	0.000762939	0.00823975	-0.0106812
0	0.00167847	-0.00640869	0.0131226	0.0125122	0.00808716	0.0119019	-0.00289917	-0.00396729	-0.00274658	-0.0143433	-0.000915527	-0.00335693	-0.0132751	0.00869751	0.0157166	0.00183105	0.0152588	0.0140381	-0.00854492	-0.000457764	-0.0050354	-0.0166321	-0.00457764	-0.0134277	-0.00976562	0.0169373	0.0012207	0.00946045	0.019989	-0.00335693	0.000610352	0.00442505	-0.0183105	-0.00427246	-0.00228882	-0.0154114	0.00427246	0.0114441	0.00274658	0.0161743	0.0149536	-0.00244141	0.00640869	-0.000305176	-0.00839233	-0.00350952	-0.00793457	-0.00488281	0.00747681
0	0.00762939	0.00701904	-0.00335693	0.019989	0.0132751	-0.00198364	0.0134277	0.00732422	-0.00137329	0.00976562	-0.0088501	-0.00793457	0.0128174	-0.00518799	-0.00274658	0.0177002	0.00259399	0.00839233	0.0192261	-0.00396729	0.00213623	0.00213623	-0.0115967	0.00396729	0.00274658	-0.00579834	0.00946045	0.00793457	0.000762939	0.0193787	0.00671387	0.00183105	0.00869751	-0.00976562	-0.00595093	0.00564575	-0.00701904	0.00213623	0.0170898	0.00228882	0.00946045	0.0164795	0.00152588	0.0100708	0.00274658	-0.00686646	0.00793457	-0.0050354	-0.0114441
0	-0.00656128	0.00762939	0.0154114	-0.00427246	0.0149536	0.0170898	-0.00259399	0.0177002	0.00976562	-0.00854492	0.00961304	-0.00183105	-0.00579834	0.0146484	-0.00549316	-0.00686646	0.0175476	0.000762939	0.00518799	0.0161743	-0.0038147	0	0.0038147	-0.0038147	-0.000610352	-0.00366211	-0.00427246	0.00762939	0.00473022	0.000152588	0.0135803	0.00457764	-0.00579834	0.00961304	-0.000915527	-0.00717163	0.00411987	-0.00686646	-0.00778198	0.00808716	-0.00152588	0.00396729	0.0126648	0.000457764	0.00915527	0.00656128	-0.00457764	0.00610352	-0.00259399
0	0.00289917	-0.0114441	-0.00183105	0.012207	0.000152588	0.00854492	0.0109863	-0.00778198	0.00991821	0.00686646	-0.00564575	0.00167847	-0.00366211	-0.0135803	0.00854492	-0.000152588	-0.00167847	0.0134277	0.000610352	-0.00244141	0.015564	0.00167847	-0.00396729	0.00366211	-0.0143433	-0.00518799	0.00564575	-0.0102234	-0.00183105	0.00869751	-0.00473022	0.0131226	0.00900269	-0.0100708	0.00610352	0.0012207	-0.0160217	0.00152588	-0.00457764	-0.00900269	0.00549316	0.00259399	0.00259399	0.0115967	0.00427246	0.00320435	0.0112915	-0.00778198	-0.00198364
0	-0.0123596	-0.00320435	-0.00778198	-0.00961304	0.00717163	-0.0062561	-0.000915527	0.0193787	0.00701904	0.00320435	0.0140381	-0.00274658	-0.00686646	-0.00213623	-0.00595093	0.000152588	-0.00274658	-0.0115967	0.0117493	0.0112915	-0.00305176	0.0196838	0.00717163	-0.0131226	0.000305176	-0.00946045	-0.0163269	-0.00183105	-0.0111389	-0.000610352	0.0154114	0.00198364	0.0123596	0.0190735	-0.00396729	0.00244141	0.00259399	-0.0106812	-0.0012207	-0.00564575	-0.0143433	0.0105286	0.00686646	-0.00228882	0.0180054	0.0114441	-0.00732422	0.00579834	-0.000762939
0	0.0062561	-0.00823975	0.00183105	-0.00137329	-0.0126648	0.0108337	0.00854492	-0.00167847	0.0170898	0.0131226	-0.000305176	0.0140381	0.0062561	0.00167847	0.00366211	-0.0117493	0.00320435	0.00839233	-0.00793457	0.00976562	0.0141907	-0.0038147	0.0149536	0.0144958	-0.00549316	0.00640869	-0.00152588	-0.00976562	0.00335693	0.000762939	-0.00366211	0.0143433	0.000915527	0.00640869	0.0213623	-0.00274658	0.00106812	0.00747681	-0.0141907	-0.00228882	0.00839233	-0.00991821	0.0038147	0.015564	-0.00320435	0.0115967	0.0128174	-0.00335693	0.0100708
0	0.00167847	0.0115967	-0.0111389	0.000305176	0.00549316	-0.0088501	0.00793457	0.0137329	0.000915527	0.0119019	0.0151062	0.00656128	0.0109863	0.00106812	-0.00473022	0.00167847	-0.00427246	-0.00228882	0.0120544	-0.00823975	0.00167847	0.0164795	0.0012207	0.00610352	0.0128174	-0.00595093	0.00595093	0.00350952	-0.0154114	0.00823975	-0.00183105	-0.0106812	0.0141907	0.00900269	-0.0038147	0.0141907	0.00228882	-0.00213623	0.00839233	-0.00732422	-0.00274658	0.00442505	-0.0120544	-0.00259399	0.0115967	-0.0062561	0.00442505	0.019989	0.000152588
0	0.00213623	-0.0050354	0.00564575	-0.00640869	-0.0038147	-0.000152588	-0.0137329	0.000152588	0.0132751	-0.00274658	0.0123596	0.0115967	-0.00564575	0.00534058	0.00610352	-0.00366211	0.000762939	-0.00839233	-0.0132751	0.00869751	-0.000762939	-0.00320435	0.0172424	-0.00167847	-0.00106812	0.0146484	-0.000610352	-0.0038147	0.00656128	-0.0163269	-0.00961304	0.00244141	-0.0102234	0.000152588	0.0062561	-0.00366211	0.00900269	0.0106812	-0.00534058	0.00335693	-0.00335693	-0.0131226	0.00106812	-0.00427246	-0.00946045	0.0062561	0.00259399	-0.00106812	0.012207
0	0.00595093	0.00823975	0.00183105	0.00839233	-0.00442505	-0.0143433	-0.000915527	-0.00732422	-0.00839233	0.00732422	-0.00534058	-0.00167847	0.0189209	0.0012207	0.00518799	0.0166321	-0.00930786	-0.00366211	-0.00228882	-0.0108337	-0.00183105	-0.00335693	-0.00900269	0.0111389	0.0125122	0.00198364	0.0135803	0.0038147	-0.0106812	0.00244141	-0.00671387	-0.0128174	-0.00320435	-0.00900269	0	0.0134277	0.00167847	0.0125122	0.0134277	-0.00839233	0.000762939	-0.0012207	-0.014801	-0.00152588	-0.00610352	-0.00869751	0.01297	0.0038147	0.00228882
0	-0.00213623	0.00473022	0.0163269	-0.00244141	0.00274658	0.00366211	-0.00579834	0.00701904	-0.00152588	-0.0138855	0.0120544	0.00534058	-0.00167847	0.0202942	0.00839233	-0.000610352	0.0160217	0.00366211	-0.00137329	0.00549316	-0.01297	-0.000915527	0.0109863	-0.00808716	0.00854492	0.0160217	-0.00518799	0.0125122	0.0114441	-0.00732422	0.0112915	-0.00396729	-0.0141907	0.00823975	-0.00213623	-0.00717163	0.015564	0.00289917	0.00289917	0.0210571	0.000305176	0.0012207	0.00839233	-0.00976562	0	0.00656128	-0.00793457	0.00518799	0.00961304
0	0.0193787	-0.00366211	-0.000610352	0.0167847	-0.0038147	0.00442505	0.0109863	-0.0134277	-0.00289917	0.00762939	-0.0100708	0.00686646	0.0137329	-0.00335693	0.0163269	0.0106812	0.00137329	0.0180054	0.00137329	-0.00366211	0.0119019	-0.00579834	-0.00305176	0.0117493	-0.0126648	0.00427246	0.0212097	-0.00701904	0.00549316	0.0131226	-0.00717163	0.00152588	0.00518799	-0.00595093	0.00183105	-0.00259399	-0.00839233	0.0132751	0.00823975	-0.000457764	0.0141907	0.00534058	0.000305176	0.00732422	-0.00350952	-0.00305176	-0.000152588	-0.00854492	0.00442505
0	-0.00610352	0.0178528	0.00839233	0.00167847	0.0117493	-0.00320435	-0.00915527	0.00106812	-0.00289917	-0.00305176	0.000152588	-0.0115967	0.0062561	0.00915527	-0.00152588	0.0152588	0.00564575	-0.00732422	0.00930786	0.00396729	-0.00946045	0.00366211	-0.00289917	-0.00610352	0.00915527	0	0.000152588	0.0134277	-0.00427246	0.00350952	0.0137329	-0.00656128	-0.00457764	0.00534058	-0.0170898	-0.000915527	0.00686646	-0.0105286	0.00473022	0.00610352	-0.00518799	0.0106812	0.00335693	-0.00671387	0.00549316	-0.00473022	-0.0106812	0.00411987	-0.00671387
0	0.00366211	-0.00473022	0.00976562	0.0012207	-0.00900269	0.0131226	0.00427246	-0.000152588	0.00656128	-0.00686646	-0.0088501	-0.00137329	-0.0120544	-0.00366211	0.00991821	-0.00854492	0.00244141	0.0151062	0.00366211	0.00640869	0.0126648	-0.00595093	-0.00350952	-0.00183105	-0.00869751	0.00106812	-0.00656128	-0.0141907	0.0192261	0.00930786	-0.00686646	0.0212097	0.00823975	-0.015564	0.000762939	-0.0088501	-0.0135803	-0.00350952	-0.0132751	-0.00289917	0.0126648	0.00274658	0.0132751	0.0143433	-0.00839233	0.00244141	-0.00183105	-0.015564	-0.00289917
0	0.000305176	0.00930786	-0.00686646	0.000762939	0.0117493	-0.000152588	0.00640869	0.0144958	-0.00274658	0.00289917	0.00534058	-0.00778198	0.0062561	-0.00442505	-0.00976562	0.0119019	0.00488281	0.00213623	0.0186157	0.00717163	0.00488281	0.0175476	0.000915527	0.00259399	0.00320435	-0.0112915	0.00396729	0.00991821	-0.00976562	0.00732422	0.0111389	-0.00259399	0.0115967	0.0115967	-0.00137329	0.00396729	-0.00946045	-0.00534058	0.0125122	-0.00350952	-0.00411987	0.0213623	-0.0012207	0.00335693	0.0238037	-0.00396729	0.000762939	0.00595093	-0.00961304
0	0.00167847	-0.0106812	0.0164795	0.00488281	-0.00534058	0.0177002	0.00488281	-0.000915527	0.01297	0.000457764	0.00305176	0.00564575	-0.00991821	0.00549316	0.0012207	-0.00839233	0.0175476	0.00778198	-0.00289917	0.0210571	0.0100708	0.00473022	0.0166321	-0.00244141	0.000915527	0.00839233	-0.00778198	0.00152588	0.0108337	-0.00732422	0.00442505	0.0152588	-0.00396729	0.0108337	0.00900269	-0.00762939	0.00671387	-0.000915527	-0.0115967	0.00473022	-0.00701904	-0.00900269	0.0140381	0.00366211	0.00152588	0.0132751	-0.00320435	0.000305176	0.0128174
0	0.000762939	-0.0012207	-0.0128174	0.0102234	-0.00244141	-0.01297	0.0157166	0.00610352	-0.00198364	0.0167847	-0.000305176	-0.00411987	0.0050354	-0.00534058	-0.00228882	-0.00335693	-0.0137329	0.00350952	0.00823975	-0.000762939	0.0161743	0.00747681	-0.00442505	0.010376	0.00244141	-0.00549316	0.00305176	-0.00915527	-0.00915527	0.0128174	-0.00518799	-0.00183105	0.0161743	-0.00366211	0.00366211	0.0164795	-0.00411987	-0.00366211	0.000762939	-0.0164795	-0.00259399	0.00213623	-0.0100708	0.00396729	0.00274658	-0.00183105	0.0134277	0.00534058	-0.00320435
0	-0.00930786	0.00259399	0.00793457	-0.0152588	-0.00320435	0.00686646	-0.00732422	0.00534058	0.00213623	-0.00793457	0.0119019	0.00579834	-0.00183105	0.00808716	-0.00488281	-0.0135803	-0.00244141	-0.0100708	-0.00488281	0.0050354	-0.0038147	0.00610352	0.0149536	0.00656128	0.00839233	0.00427246	-0.00732422	-0.0062561	-0.00610352	-0.00762939	-0.000610352	-0.00579834	-0.00366211	0.0151062	0.00518799	0.00427246	0.0189209	-0.00152588	-0.0108337	0.00366211	-0.0141907	-0.0126648	-0.000915527	-0.0152588	0.00289917	0.0186157	-0.00457764	0.0112915	0.0141907
0	0.0146484	0.00183105	-0.00518799	0.010376	-0.0038147	-0.000305176	0.012207	-0.00442505	0.00305176	0.00839233	-0.00671387	0.00839233	0.00839233	-0.00686646	0.00839233	0.00228882	-0.0088501	0.00732422	-0.00427246	-0.00991821	0.0144958	0.00717163	0.0038147	0.0189209	0.00762939	0.00305176	0.0144958	0.00274658	0.00350952	0.00274658	-0.0128174	0.00167847	0.00534058	-0.00839233	0.0132751	0.0109863	-0.00366211	0.0166321	0.00839233	-0.00488281	0.0106812	-0.0132751	-0.00915527	0.0114441	-0.0100708	-0.000610352	0.0196838	-0.00305176	0.00732422
0	0.00152588	0.00976562	0.00366211	-0.00152588	0.0112915	-0.00366211	-0.00183105	0.0128174	-0.0050354	0.00518799	0.0192261	-0.00137329	-0.000152588	0.0144958	0	0.00289917	0.00183105	-0.00976562	0.00518799	0.000305176	-0.00778198	0.0160217	0.00106812	-0.00213623	0.0244141	0.00488281	-0.00152588	0.020752	-0.00183105	-0.00259399	0.0131226	-0.010376	0	0.0108337	-0.014801	0.0062561	0.0187683	-0.00366211	0.00671387	0.00869751	-0.0038147	0.00518799	0.000610352	-0.00823975	0.0012207	-0.00717163	-0.00259399	0.0154114	0.0012207
0	0.0137329	0.00152588	0.0108337	0.00473022	-0.00900269	-0.000915527	-0.00442505	-0.0105286	0.00915527	-0.000457764	-0.00671387	0.0169373	0.00640869	-0.000457764	0.0143433	-0.00320435	-0.00442505	0.00228882	-0.010376	0	0	-0.0157166	0.0132751	0.0114441	-0.0038147	0.0151062	0.00823975	-0.00778198	0.00778198	0.00106812	-0.0062561	0.00228882	-0.00778198	-0.00610352	0.00640869	-0.00366211	0.00518799	0.0135803	-0.00427246	0.00518799	0.0163269	-0.00610352	-0.00427246	0.00137329	-0.0160217	-0.000762939	0.00213623	-0.00762939	0.00305176
0	0.000152588	0.0135803	-0.00579834	-0.00534058	0.0109863	-0.00305176	0.000457764	0.00610352	-0.0125122	-0.00350952	0.00320435	-0.00656128	0.012207	-0.00228882	-0.00671387	0.0180054	-0.000762939	-0.000915527	0.0117493	-0.00823975	-0.0140381	-0.000762939	-0.0088501	-0.00244141	0.00656128	-0.00640869	0.00732422	0.0166321	0.0050354	0.00549316	0.00747681	-0.00976562	-0.00274658	-0.00320435	-0.0120544	0	-0.00549316	-0.00656128	0.0157166	0.00961304	0.00610352	0.0187683	-0.00137329	-0.0106812	-0.000305176	-0.0112915	-0.0106812	-0.00549316	-0.0134277
0	0.00213623	-0.00564575	0.0167847	0.00213623	-0.00411987	0.0151062	-0.00198364	-0.00534058	0.00656128	-0.00579834	0.00427246	0.00457764	-0.0111389	0.0105286	0.00930786	-0.00564575	0.0132751	0.0105286	-0.00671387	0.00976562	0.00366211	-0.00778198	0.00762939	-0.00579834	-0.00289917	0.0177002	0.00518799	0.00457764	0.0254822	0.00488281	0.000610352	0.014801	-0.0012207	0.00305176	0.000457764	-0.0132751	0.00350952	0.00564575	-0.00549316	0.0134277	0.0132751	0.000305176	0.0167847	0.00900269	-0.00778198	0.0050354	-0.00427246	-0.00762939	0.00610352
0	0.00976562	0.00732422	-0.00335693	0.0154114	0.0112915	-0.00518799	0.0109863	0.00366211	-0.00442505	0.0125122	-0.00305176	-0.00320435	0.012207	-0.000610352	0.00549316	0.0175476	-0.0012207	0.00457764	0.0111389	-0.00442505	0.00808716	0.00228882	-0.0154114	0.0111389	0.00106812	-0.00808716	0.0205994	0.00640869	0.00198364	0.0178528	0.00900269	0.00610352	0.0137329	-0.00259399	0.00106812	0.00366211	-0.000915527	0.00671387	0.00488281	-0.012207	0.0100708	0.0140381	-0.0038147	0.0131226	0.00701904	-0.00534058	0.00793457	-0.00213623	-0.0111389
0	-0.0137329	0.00198364	0.00473022	-0.00457764	0.00793457	0.0108337	0.000610352	0.0123596	0.00549316	-0.0062561	0.0012207	-0.00350952	-0.00701904	0.00991821	-0.00396729	-0.00778198	0.017395	0.00564575	0.00396729	0.014801	-0.00656128	-0.000610352	-0.00244141	-0.00717163	0.00427246	-0.00305176	-0.014801	0.0100708	0.00762939	0.000305176	0.0128174	0.00427246	-0.00411987	0.00991821	-0.000305176	-0.00442505	0.00427246	-0.0125122	-0.00137329	0.0137329	-0.00854492	0.00137329	0.0137329	-0.00564575	0.00701904	0.0106812	-0.00473022	-0.00350952	-0.00350952
0	0.00656128	-0.00793457	-0.00564575	0.00564575	-0.00457764	0.0050354	0.01297	-0.00961304	0.00534058	0.00717163	-0.00762939	0.00564575	0.00335693	-0.01297	0.00289917	0.000152588	-0.00717163	0.00808716	-0.0012207	-0.00717163	0.0125122	0.000762939	-0.00198364	0.00793457	-0.0100708	-0.0109863	0.000915527	-0.0109863	-0.000457764	0.00610352	-0.00595093	0.01297	0.0149536	0.00152588	0.0119019	0.000457764	-0.0102234	-0.0012207	-0.0106812	-0.00991821	0.00732422	-0.0108337	-0.00579834	0.0177002	0.00473022	0.00396729	0.0213623	-0.00534058	-0.0108337
0	-0.00228882	0.00579834	-0.00411987	-0.00701904	0.0170898	-0.00473022	-0.00961304	0.0166321	-0.00213623	-0.00396729	0.0154114	-0.00137329	-0.00228882	0.00900269	-0.00686646	0.00747681	0.00930786	-0.014801	0.00656128	0.010376	-0.00274658	0.0134277	0.00839233	-0.00305176	0.00839233	-0.00411987	-0.0050354	0.0038147	-0.0119019	-0.00595093	0.0119019	-0.00289917	0.0105286	0.0196838	0.00228882	0.0120544	0.0138855	-0.00305176	0.00305176	0.000915527	-0.0132751	0.0050354	0.0038147	-0.0050354	0.0152588	0.0088501	-0.000610352	0.020752	0.00152588
0	0.0100708	-0.00640869	0.00640869	0.00411987	-0.010376	0.00762939	0.00259399	-0.000457764	0.0164795	-0.00183105	0	0.0167847	-0.00656128	-0.00228882	0.014801	-0.0102234	-0.00213623	0.0143433	-0.00457764	0.00778198	0.0143433	-0.00228882	0.00427246	0.00991821	0.000305176	0.00961304	-0.00259399	-0.0126648	0.0114441	-0.00579834	-0.00671387	0.0170898	0.00518799	-0.00259399	0.0204468	0.00854492	0.00457764	0.0135803	0.000152588	-0.000915527	0.00137329	-0.00915527	0.00579834	0.00274658	-0.00839233	0.015564	0.0126648	-0.00274658	0.0138855
0	0.00228882	0.01297	-0.00991821	-0.00640869	-0.000762939	-0.0135803	0.00656128	0.00579834	-0.00564575	0.0151062	0.0100708	-0.00259399	0.0169373	0.00137329	-0.0102234	0.00274658	-0.00457764	-0.00686646	0.00778198	-0.000457764	-0.000762939	0.0166321	0.00228882	0.00839233	0.01297	-0.00762939	-0.00244141	0.000305176	-0.0131226	0.00244141	0.000762939	-0.0144958	0.0120544	0.00762939	-0.00183105	0.0144958	0.0062561	-0.00335693	0.010376	0.000915527	-0.00335693	-0.00137329	-0.0112915	-0.00549316	0.00488281	-0.00686646	0.0050354	0.0126648	-0.00259399
0	0.00289917	-0.0062561	0.00595093	-0.00152588	-0.00457764	0.00274658	-0.00961304	-0.00274658	0.00244141	-0.00320435	0.0062561	0.00976562	-0.00900269	0.00244141	0.0088501	-0.00946045	0.00442505	0.00701904	-0.0167847	0.00762939	0.00534058	-0.0111389	0.015564	-0.00320435	-0.0062561	0.0161743	0.00228882	-0.00350952	0.00823975	-0.00808716	-0.0125122	-0.00137329	-0.00839233	0.00183105	0.000610352	-0.0062561	0.0138855	0.0114441	0.00259399	0.01297	0.00305176	-0.0114441	0.00183105	-0.00762939	-0.0120544	0.00183105	-0.00915527	-0.0012207	0.0166321
0	0.0102234	0.0132751	-0.00518799	0.00991821	0.00640869	-0.00610352	0.0100708	-0.00473022	-0.00747681	0.0190735	-0.00640869	-0.00549316	0.0187683	-0.00366211	-0.00213623	0.0134277	-0.00686646	0.00106812	0.00488281	-0.0102234	0.0131226	0.00778198	-0.0167847	0.0151062	0.0119019	-0.00411987	0.0143433	0.00671387	-0.00473022	0.00534058	-0.00427246	-0.00305176	0.00717163	-0.0143433	0.000610352	0.0154114	-0.00213623	0.0100708	0.0224304	-0.00274658	0.00991821	0.0111389	-0.00549316	0.00411987	-0.00396729	-0.00961304	0.0088501	-0.00167847	-0.00534058
0	-0.0038147	0.00991821	0.0218201	-0.00396729	0.0105286	0.0112915	-0.0115967	0.0100708	0.00305176	-0.015564	0.00991821	0.00442505	0.00244141	0.0178528	-0.000305176	0.00244141	0.012207	-0.00457764	0.00289917	0.0158691	-0.0123596	-0.000152588	0.0125122	-0.00640869	0.00823975	0.0154114	-0.00549316	0.00778198	0.0088501	-0.00640869	0.0102234	-0.00213623	-0.0123596	0.00946045	-0.00244141	-0.000152588	0.0192261	0.00244141	0.00762939	0.0154114	0.00244141	0.0112915	0.0115967	-0.00534058	0.00534058	0.00732422	-0.00427246	0.00457764	0.0038147
0	0.0152588	-0.00213623	0.00442505	0.0257874	0.00274658	0.0050354	0.0151062	-0.00823975	-0.0050354	0.00106812	-0.00701904	0.00366211	0.00671387	-0.00228882	0.00656128	0.00991821	0.00656128	0.010376	-0.00595093	-0.010376	0.00396729	-0.00854492	-0.000915527	0.0132751	-0.00579834	0.00228882	0.014801	0.000152588	0.0088501	0.00671387	-0.00854492	-0.00137329	-0.00320435	-0.0100708	0.00671387	-0.00518799	-0.010376	0.014801	0.00762939	0.00259399	0.0117493	-0.00259399	0.00167847	0.010376	-0.00686646	-0.00167847	0.00473022	-0.0143433	0.000915527
0	-0.00610352	0.00579834	-0.000762939	0.00335693	0.0184631	-0.000915527	-0.00595093	0.00991821	-0.00457764	-0.00305176	0.00610352	-0.0115967	-0.00289917	0.0050354	-0.00595093	0.00640869	0.00610352	-0.00946045	0.00732422	0.00137329	-0.00732422	0.0062561	-0.000152588	-0.010376	0.00564575	-0.00213623	-0.00366211	0.0100708	-0.00595093	0.0012207	0.0126648	-0.00473022	0.000915527	0.00595093	-0.0141907	-0.00671387	-0.00213623	-0.00854492	0.00350952	0.00869751	-0.00671387	0.0154114	0.0141907	0.000762939	0.014801	0.00289917	-0.00900269	-0.000305176	-0.0138855
0	0.00595093	-0.00762939	0.00991821	0.00915527	-0.00808716	0.0106812	0.0125122	-0.00457764	0.0109863	0.00228882	-0.00549316	0.00915527	-0.00152588	-0.00320435	0.0128174	-0.00411987	-0.00564575	0.0119019	-0.00137329	0.000915527	0.0132751	-0.00411987	0.000762939	0.00732422	-0.00717163	0.00915527	0.0050354	-0.0123596	0.0135803	0.0062561	-0.00534058	0.0180054	0.00473022	-0.00549316	0.00930786	-0.0050354	-0.00427246	0.00564575	-0.0163269	0.000152588	0.0123596	0.000915527	0.014801	0.0166321	-0.000915527	0.0120544	0.00946045	-0.00228882	0.00671387
0	-0.00534058	0.00320435	-0.00274658	0.00305176	0.0126648	0.00274658	0.0137329	0.0161743	0.00183105	0.0143433	0.00366211	-0.0088501	0.0108337	0.000610352	-0.0115967	0.0135803	0.00350952	-0.00457764	0.0192261	0.000762939	0.000915527	0.0106812	-0.0062561	0.00808716	0.00930786	-0.0138855	0.00518799	0.00869751	-0.0062561	0.0115967	0.00946045	-0.0012207	0.0114441	0.00610352	-0.0038147	0.00930786	-0.00534058	-0.00610352	0.00961304	-0.00823975	0.00396729	0.0151062	-0.0012207	0.00717163	0.0227356	0.00259399	0.012207	0.0088501	-0.00762939
0	-0.00549316	-0.0114441	0.0012207	-0.0115967	-0.00244141	0.0143433	-0.00152588	0.00762939	0.0219727	0.00152588	0.00686646	0.0115967	-0.0105286	-0.00564575	-0.00488281	-0.00976562	0.01297	0.0062561	-0.0062561	0.018158	0.00427246	-0.00183105	0.0144958	-0.00289917	-0.00808716	0.000457764	-0.00793457	0.000915527	0.00732422	-0.00961304	0.0050354	0.0166321	-0.000305176	0.00961304	0.0120544	-0.00854492	-0.00274658	0.000915527	-0.00823975	-0.000305176	-0.00244141	-0.00915527	0.0123596	0.00457764	0.00549316	0.015564	-0.000457764	0.00274658	0.00717163
0	-0.00198364	0.000762939	-0.0151062	0.0038147	0.00259399	-0.0132751	0.00579834	0.00289917	0.00259399	0.0183105	-0.00198364	-0.0038147	0.00930786	-0.00488281	-0.00274658	0.00335693	-0.00793457	-0.00518799	0.00320435	0.000610352	0.00701904	0.00244141	-0.00244141	0.00289917	0.000762939	-0.00274658	0.00869751	-0.00610352	-0.00823975	0.00534058	-0.00274658	-0.000610352	0.00854492	-0.00930786	0.00152588	0.0126648	-0.00793457	0.00305176	0.00778198	-0.0134277	-0.00366211	0.000915527	-0.0128174	0.00793457	0.00259399	-0.00747681	0.0152588	0.00976562	-0.00396729
0	-0.00228882	0.000305176	0	-0.0102234	0.00747681	0.000305176	-0.00762939	0.0140381	0.00762939	-0.00564575	0.0158691	0.00991821	-0.00350952	0.00686646	-0.000762939	-0.000305176	0.0050354	-0.00442505	0.000152588	0.0119019	-0.00427246	0.00183105	0.0106812	-0.00488281	0.00350952	0.0102234	-0.0102234	0.00595093	0.00411987	-0.00869751	0.0131226	0.00259399	-0.0100708	0.0161743	0.00564575	-0.00244141	0.0190735	0.0038147	-0.00289917	0.00579834	-0.00991821	0.00213623	0.00579834	-0.0170898	0.00656128	0.0170898	-0.00259399	0.0143433	0.0161743
0	0.0132751	-0.00228882	0.00457764	0.00579834	-0.0126648	0.000152588	0.00854492	-0.00579834	0.0012207	0.0123596	0.00213623	0.0158691	0.0138855	0	0.0128174	0.00137329	-0.00778198	0.0169373	-0.01297	-0.0167847	0.019989	-0.00457764	0.000457764	0.0213623	-0.0108337	0.00427246	0.0115967	-0.010376	0.00686646	0.00900269	-0.0119019	0.00839233	0.00579834	-0.00564575	0.0169373	0.01297	-0.00640869	0.0132751	0.00717163	-0.00366211	0.00793457	-0.00518799	-0.00534058	0.0062561	0.000915527	0.00549316	0.0149536	0.0038147	0.00747681
0	-0.00350952	0.0140381	0.00976562	-0.00335693	0.00564575	-0.00869751	-0.0131226	0.00366211	-0.00930786	-0.00259399	0.0177002	0.00183105	0.00854492	0.0234985	0.000762939	0.00717163	0.00900269	-0.0138855	-0.00213623	-0.000610352	-0.0106812	0.00854492	0.00411987	-0.00350952	0.0189209	0.00335693	0.000915527	0.0131226	-0.00961304	-0.00701904	0.00534058	-0.00976562	0.00274658	0.00976562	-0.00762939	0.0105286	0.0143433	-0.0012207	0.00732422	0.000305176	-0.0117493	0.0012207	-0.00488281	-0.00411987	0.00579834	-0.00686646	-0.0038147	0.0119019	0.00411987
0	0.0134277	-0.00289917	0.00991821	0.00823975	-0.00976562	-0.000305176	-0.0012207	-0.0123596	0.00320435	-0.00564575	-0.00762939	0.0143433	-0.00518799	0.00183105	0.0234985	-0.00305176	-0.00473022	0.00946045	-0.00869751	-0.00106812	0.00259399	-0.0119019	0.0012207	0.00305176	-0.00717163	0.0125122	0.00183105	-0.00473022	0.00671387	0.0012207	-0.00228882	0.00335693	-0.00473022	-0.00701904	0.00137329	-0.00747681	0.00473022	0.00808716	-0.00823975	0.00198364	0.0137329	-0.00396729	0.00259399	0.00427246	-0.0177002	-0.00564575	-0.00549316	-0.00915527	0.00671387
0	0.00411987	0.0213623	-0.00579834	-0.000457764	0.0138855	-0.00549316	-0.00442505	0.000305176	-0.0115967	0.00366211	0.000610352	-0.00259399	0.0126648	0.00198364	-0.000762939	0.018158	0.000305176	-0.00289917	0.0100708	-0.00396729	-0.00366211	0.0062561	-0.0102234	0.00289917	0.0115967	-0.00808716	0.00183105	0.00976562	-0.00534058	0.00549316	0.0108337	-0.00991821	0.00396729	0.00213623	-0.00579834	0.0128174	0.00198364	-0.00701904	0.0141907	0.00259399	-0.00228882	0.017395	0	-0.00427246	0.00549316	-0.00595093	0.00152588	0.00213623	-0.0112915
0	0.00228882	-0.00610352	0.0177002	0.00106812	0.00152588	0.0160217	-0.00259399	0.00137329	0.00823975	-0.01297	0.000762939	0.00930786	-0.00961304	0.00274658	0.0126648	-0.0012207	0.0131226	0.0161743	0.000457764	0.010376	0.00335693	-0.00534058	0.0100708	-0.00259399	-0.00900269	0.0125122	0.000305176	0.000762939	0.0192261	-0.00366211	0.0050354	0.0120544	-0.00762939	0.00762939	0.00976562	-0.0134277	0.0117493	0.00900269	-0.00808716	0.0154114	0.00717163	-0.000762939	0.0088501	0.00259399	0.00152588	0.0050354	-0.00747681	-0.0012207	0.00411987
0	0.00595093	-0.00213623	-0.0100708	0.015564	0.01297	-0.00259399	0.0138855	0.00946045	-0.00335693	0.00289917	-0.00198364	-0.00335693	0.00152588	-0.0111389	0.00350952	0.012207	-0.00320435	0.0109863	0.0230408	-0.00213623	0.00991821	0.00808716	-0.01297	0.00274658	-0.00305176	-0.0111389	0.0125122	0.00183105	-0.00686646	0.0164795	0.00106812	0.00717163	0.0152588	-0.00671387	-0.000457764	-0.00259399	-0.0100708	0.00671387	0.00488281	-0.0146484	0.00778198	0.0152588	-0.000152588	0.00823975	0.00869751	-0.00534058	-0.00228882	-0.00442505	-0.00411987
0	-0.0125122	0.00427246	0.00335693	-0.00350952	0.00488281	0.0108337	-0.000762939	0.0114441	0.00549316	-0.00595093	0.00289917	-0.00656128	-0.0117493	0.00656128	-0.00656128	-0.0062561	0.0137329	-0.00396729	0.00213623	0.0198364	-0.00442505	-0.00396729	0.00976562	-0.00457764	-0.00137329	0.00274658	-0.00961304	0.000152588	0.000762939	-0.00167847	0.0119019	-0.000305176	-0.00701904	0.00900269	0.00335693	-0.00579834	0.00656128	-0.000610352	-0.0088501	0.00259399	-0.00167847	-0.000457764	0.00244141	-0.00686646	0.00396729	0.00808716	-0.000152588	0.00396729	-0.00320435
0	0.00198364	-0.0062561	0.0012207	0.0106812	-0.000152588	0.0050354	0.0149536	-0.00335693	0.00335693	0.0131226	-0.0062561	-0.00152588	0.000152588	-0.00762939	0.00778198	0.00457764	-0.00595093	0.0152588	0.00305176	-0.00595093	0.0134277	0.000457764	0.000762939	0.0100708	-0.00167847	0.000305176	0.00686646	-0.0100708	0.00518799	0.010376	-0.00610352	0.0038147	0.00442505	-0.0050354	0.00747681	0.00411987	-0.00732422	0.00839233	0.0012207	-0.0062561	0.0115967	-0.0038147	-0.00640869	0.014801	-0.00396729	0.00259399	0.0169373	-0.00457764	0.00335693
0	-0.00610352	0.00671387	-0.00183105	-0.00778198	0.0138855	0.00106812	0.000915527	0.0180054	-0.00228882	0.0050354	0.0187683	-0.0038147	-0.000610352	0.00640869	-0.00854492	0.00213623	0.0050354	-0.00442505	0.0114441	0.00442505	0.000762939	0.0210571	0.00595093	0.00106812	0.0117493	-0.00488281	-0.00305176	0.0128174	-0.00686646	-0.00595093	0.0141907	-0.00259399	0.00335693	0.0141907	-0.00564575	0.00808716	0.00793457	-0.00427246	0.0138855	0.00808716	-0.0149536	0.0149536	0.00595093	-0.00976562	0.0161743	0.00549316	-0.00961304	0.0149536	0.00366211
0	0.0125122	-0.0062561	-0.000152588	0.00167847	-0.0140381	0.00579834	-0.000152588	-0.0100708	0.0169373	0.00915527	-0.00228882	0.0189209	0.00747681	-0.00686646	0.000610352	-0.00839233	-0.00717163	-0.00183105	-0.00854492	0.00488281	0.00839233	0.00244141	0.015564	0.0158691	0.00152588	0.00457764	0.000305176	-0.00640869	-0.0012207	-0.00701904	-0.00473022	0.0119019	-0.000915527	0.00167847	0.0218201	0.000915527	0.00152588	0.0126648	-0.00946045	-0.00778198	0.00137329	-0.00778198	0.00656128	0.00808716	-0.0120544	0.0111389	0.0112915	-0.00549316	0.0137329
0	-0.000457764	0.00961304	-0.00473022	-0.00320435	-0.000762939	-0.0112915	-0.00183105	0.0062561	-0.00488281	0.00762939	0.0109863	-0.00106812	0.00595093	0.00762939	-0.00595093	-0.00396729	-0.00701904	-0.00854492	0.00305176	-0.00808716	-0.00457764	0.0088501	-0.00305176	0.0111389	0.0152588	-0.00396729	0.0012207	0.00320435	-0.0038147	0.00350952	-0.000915527	-0.0123596	0.00671387	-0.0038147	-0.00610352	0.0157166	-0.00167847	-0.00534058	0.0088501	-0.00244141	-0.000762939	0.00839233	-0.0112915	-0.00305176	0.00473022	-0.00747681	0.0038147	0.00808716	-0.00762939
0	0.00610352	-0.00564575	0.0062561	-0.00549316	-0.00579834	0.000610352	-0.00762939	0.000762939	0.0062561	-0.0012207	0.0102234	0.0157166	-0.00366211	0.00183105	0.0105286	-0.00411987	-0.00244141	-0.00228882	-0.0109863	0.00946045	-0.00183105	-0.00839233	0.0183105	0.00183105	-0.00579834	0.0160217	0.00518799	-0.00137329	0.00595093	-0.00549316	0.00152588	0.0012207	-0.0112915	0.0115967	0.00488281	-0.0119019	0.0102234	0.00747681	-0.0050354	0.00854492	0.00610352	-0.00274658	0.00274658	-0.00244141	0.000457764	0.00946045	-0.00579834	-0.000152588	0.0158691
0	0.014801	0.0152588	0.000610352	0.00488281	0.000762939	-0.000610352	0.00534058	-0.0106812	-0.00900269	0.0146484	-0.00305176	-0.000152588	0.0187683	-0.000152588	0.00686646	0.0184631	-0.00564575	0.00366211	0.00549316	-0.0158691	0.0038147	0.00442505	-0.0102234	0.00976562	0.00595093	0.0012207	0.0198364	0.00839233	0.00106812	0.0106812	-0.00427246	-0.00350952	0.0111389	-0.00823975	-0.00198364	0.01297	-0.000915527	0.00900269	0.012207	-0.0012207	0.0108337	0.00427246	-0.0050354	0.0135803	0.00152588	-0.00930786	0.0160217	0.00213623	0.000305176
0	-0.00518799	0.00534058	0.0193787	0.00305176	0.00610352	0.00473022	-0.00335693	0.000457764	-0.00366211	-0.00747681	0.0100708	-0.00518799	-0.00823975	0.0160217	0.00549316	0.000152588	0.0160217	0.00610352	-0.00427246	0.00274658	-0.00991821	-0.00411987	-0.000305176	-0.0125122	0.00549316	0.0112915	-0.000915527	0.0158691	0.0164795	-0.0012207	0.0123596	0.000762939	-0.0114441	0.00274658	-0.00839233	-0.00595093	0.0117493	0.00152588	-0.00137329	0.0160217	0.000457764	0.00793457	0.00656128	-0.0100708	0.00167847	-0.000762939	-0.00946045	0.0109863	0.00350952
0	0.00335693	-0.000152588	0.00259399	0.0138855	-0.00137329	0.00564575	0.0062561	-0.0105286	-0.00320435	-0.000152588	-0.0102234	0.00244141	0.00366211	-0.00213623	0.0088501	0.00717163	0.00534058	0.0138855	0.00152588	-0.00808716	0.00198364	-0.00961304	-0.00823975	0.00488281	-0.00686646	-0.00228882	0.00900269	-0.00137329	0.0102234	0.0163269	-0.00686646	0.0012207	0.00427246	-0.00869751	0.00228882	-0.00274658	-0.0117493	0.0062561	-0.00152588	-0.000152588	0.0131226	-0.0038147	-0.00488281	0.0102234	-0.000915527	-0.00335693	0.00732422	-0.00991821	-0.00427246
0	-0.00976562	0.0119019	0.00549316	-0.00137329	0.01297	0.0088501	-0.00488281	0.00259399	-0.00640869	-0.0038147	-0.000152588	-0.00930786	0.0038147	0.00823975	-0.00335693	0.0115967	0.0109863	-0.00793457	0.010376	0.00976562	-0.00732422	-0.00198364	-0.00167847	-0.00747681	0.00732422	-0.00320435	-0.00579834	0.0154114	-0.00289917	-0.00137329	0.0178528	0.00152588	0.00411987	0.0106812	-0.00747681	0.0038147	0.00747681	-0.0105286	0.00747681	0.00961304	-0.0100708	0.0115967	0.00808716	-0.00473022	0.0154114	0.00488281	-0.00579834	0.00823975	-0.00473022
0	0.00473022	-0.00747681	0.00839233	0.0112915	-0.00640869	0.0137329	0.0135803	-0.0012207	0.00854492	-0.000305176	0.000305176	0	-0.00915527	-0.0012207	0.0141907	-0.00411987	0.0038147	0.0135803	0.000762939	0.00701904	0.00991821	-0.0012207	0.00839233	-0.00183105	-0.0143433	0.00961304	0.000762939	-0.00900269	0.0149536	0.00244141	0.00106812	0.0253296	0.00579834	0.00244141	0.0088501	-0.00183105	0.000305176	0.00320435	-0.0112915	0.00549316	0.0050354	-0.00518799	0.0152588	0.00946045	-0.00595093	0.0137329	0.00595093	-0.00564575	0.0172424
0	-0.000610352	0.00244141	-0.0100708	0.00457764	0.00946045	-0.00732422	0.00869751	0.0119019	0.00183105	0.00717163	0.00701904	-0.00228882	0.00167847	-0.00442505	-0.00839233	0.00686646	-0.00396729	-0.00534058	0.0192261	0.00671387	0.000762939	0.0180054	0.00335693	-0.00137329	0	-0.0120544	-0.000762939	-0.000457764	-0.0131226	0.0111389	0.00686646	-0.000762939	0.0219727	0.0106812	-0.00289917	0.010376	0.000610352	-0.0144958	-0.00137329	-0.00732422	-0.00274658	0.0111389	0.000305176	0.00411987	0.0193787	0.000762939	0.00732422	0.0100708	-0.00717163
0	-0.00320435	-0.0106812	0.00244141	-0.00762939	-0.00732422	0.00839233	0.000457764	0.000152588	0.0112915	-0.000305176	0.0012207	0.00747681	-0.00717163	-0.00167847	-0.000610352	-0.0114441	0.00213623	0.00610352	-0.00213623	0.00839233	0.00549316	-0.000915527	0.0126648	-0.000305176	-0.00488281	0.00167847	-0.00991821	-0.00366211	0.00579834	-0.00762939	-0.00442505	0.00823975	-0.000762939	0.00976562	0.0137329	-0.00259399	-0.00335693	0.000152588	-0.00518799	0.00198364	-0.00305176	-0.00808716	0.00198364	0.00183105	0.0012207	0.0115967	-0.00930786	-0.00274658	0.00976562
0	-0.00259399	-0.00549316	-0.0131226	-0.00152588	-0.00915527	-0.0050354	0.0187683	0.00579834	0.000305176	0.0209045	0.0038147	-0.00549316	0.00610352	-0.00579834	-0.00305176	-0.00152588	-0.00808716	0.00457764	0.00549316	-0.000915527	0.0102234	0.0119019	-0.00366211	0.00427246	0.00564575	-0.00457764	0.000762939	-0.00442505	-0.00244141	0.00701904	-0.00534058	0.000610352	0.0198364	-0.00579834	-0.00198364	0.0170898	-0.000305176	0.00320435	0.00854492	-0.00793457	0.0050354	0.00549316	-0.0144958	0.0109863	0.00823975	-0.0112915	0.0114441	0.00488281	-0.00167847
0	-0.00778198	0.00762939	0.0012207	-0.0170898	0.00747681	0.00518799	-0.00793457	0.0131226	0.0119019	-0.000610352	0.0154114	0.00595093	0.00228882	0.00915527	-0.00686646	0.000762939	0.00915527	-0.012207	-0.00213623	0.0180054	-0.00549316	0.00473022	0.0205994	-0.00305176	0.00518799	0.015564	-0.00640869	0.00701904	0.00198364	-0.0151062	0.012207	0.00366211	-0.00717163	0.0140381	0.00335693	0.00610352	0.0218201	0.00335693	0.00366211	0.00946045	-0.00747681	0.000762939	0.00579834	-0.00839233	0.00167847	0.00564575	-0.00198364	0.0126648	0.0105286
0	0.0143433	-0.00259399	0.00320435	0.00610352	-0.0105286	0.000610352	0.00442505	-0.0108337	0.00564575	0.0109863	-0.00534058	0.00747681	0.0146484	0.000762939	0.00442505	0.00350952	-0.00366211	0.00701904	-0.00656128	-0.0050354	0.00854492	-0.0106812	0.00152588	0.0202942	-0.00183105	0.00335693	0.0178528	0.000610352	-0.00137329	0.00549316	-0.0115967	-0.00244141	0.00106812	-0.0131226	0.00808716	0.00976562	0.000457764	0.015564	0.0106812	0.00640869	0.00930786	-0.000610352	-0.00793457	-0.00350952	-0.00839233	0.00335693	0.00915527	-0.00198364	0.010376
0	-0.00305176	0.0120544	0.00305176	-0.00869751	0.00747681	-0.00534058	-0.00671387	0.00137329	-0.00427246	-0.00167847	0.00534058	-0.000610352	0.00854492	0.0062561	-0.00350952	0.00732422	0.00350952	-0.0102234	0.00305176	-0.00289917	-0.00961304	0.00396729	0.000610352	0.00305176	0.0106812	-0.000610352	0.00427246	0.0137329	-0.00534058	-0.00549316	-0.000152588	-0.00869751	-0.00366211	0.00427246	-0.00717163	-0.000457764	0.00915527	-0.00335693	0.0119019	0.0111389	-0.00366211	0.00213623	0.000762939	-0.00823975	0.00167847	-0.00411987	-0.0114441	0.00488281	-0.00167847
0	0.0158691	0.00320435	0.0154114	0.0117493	-0.00747681	0.00137329	-0.00213623	-0.0105286	-0.00350952	-0.00915527	-0.00366211	0.012207	0.00152588	0.00534058	0.0201416	0.00366211	-0.00183105	0.00488281	-0.0108337	-0.00656128	0	-0.00946045	0.00305176	0.00854492	-0.00549316	0.0134277	0.0125122	-0.00915527	0.0105286	0.00717163	-0.00991821	0.000305176	-0.00442505	-0.00747681	0.00488281	-0.00228882	0.00213623	0.0144958	-0.00427246	0.00671387	0.0151062	-0.00579834	0.0062561	0.00930786	-0.00549316	0.00244141	0.000915527	-0.0111389	0.01297
0	0.00152588	0.0166321	0.0012207	0.00976562	0.0152588	-0.00732422	0.0062561	0.00289917	-0.0144958	0.00549316	0.00488281	-0.00869751	0.0102234	0.00839233	-0.00366211	0.0134277	0.00976562	0.00228882	0.00854492	-0.00442505	-0.00106812	0.00396729	-0.0111389	0.00350952	0.01297	-0.00762939	0.00442505	0.0125122	-0.0012207	0.0108337	0.00900269	-0.00366211	0.00610352	-0.00274658	-0.0105286	0.00976562	-0.000152588	-0.00396729	0.014801	0.00335693	0.00854492	0.0212097	0.00427246	0.00671387	0.0100708	-0.00991821	0.0050354	0.00915527	-0.0137329
0	-0.00976562	-0.00274658	0.0166321	-0.00198364	0.00137329	0.015564	-0.00427246	-0.00167847	0.00778198	-0.0100708	-0.00411987	-0.000457764	-0.00854492	0.00244141	0.00610352	0.000915527	0.00823975	0.00991821	0.0062561	0.00900269	0.00198364	0.0038147	0.000457764	-0.00701904	0.000762939	0.00305176	-0.0109863	0.00396729	0.0164795	0.0038147	0.00427246	0.0189209	-0.00106812	0.00167847	-0.000305176	-0.0134277	0.00579834	-0.00534058	-0.00915527	0.0184631	0.00732422	0.000915527	0.020752	0.00717163	0.00335693	0.0112915	-0.00579834	-0.00579834	-0.00442505
0	0.00183105	-0.00213623	-0.00717163	0.0062561	0.000457764	0.00198364	0.012207	0.000305176	0.0012207	0.00350952	-0.0115967	-0.00259399	0.00152588	-0.00869751	0.00259399	0.00762939	-0.0038147	0.00244141	0.00732422	0.000152588	0.00457764	0.00228882	-0.00823975	-0.00289917	-0.00778198	-0.00854492	0.00930786	0.0012207	0.000457764	0.0140381	-0.00167847	0.00137329	0.0178528	-0.00366211	-0.0050354	0.000610352	-0.0114441	-0.0038147	0.00167847	-0.00640869	0.000762939	0.00579834	0.000305176	0.0157166	0.00778198	-0.0050354	0.00473022	-0.00167847	-0.00549316
0	-0.0137329	-0.00778198	-0.00228882	-0.00946045	0.00976562	0.0144958	-0.000457764	0.0134277	0.00671387	-0.0102234	0.00305176	-0.00335693	-0.0132751	0.000762939	-0.0088501	-0.00198364	0.0175476	0.00152588	0.0012207	0.0169373	-0.00289917	-0.00305176	0.00320435	-0.00671387	-0.00244141	-0.00396729	-0.00823975	0.0100708	0.0050354	-0.00259399	0.0175476	0.00793457	-0.00442505	0.00717163	0.00228882	-0.0038147	-0.00106812	-0.00411987	0.000610352	0.00701904	-0.00137329	0.00534058	0.0109863	-0.00656128	0.00457764	0.0131226	-0.00473022	0.0050354	0.00671387
0	0.00610352	-0.00946045	-0.00930786	0.0062561	-0.00244141	0.00335693	0.0154114	0.0038147	0.0132751	0.0109863	-0.0050354	0.00991821	-0.000915527	-0.010376	0.00854492	-0.000457764	-0.00473022	0.0160217	0.00488281	0.00259399	0.0180054	0.0012207	0.00274658	0.00839233	-0.00259399	0.00289917	0.00442505	-0.00793457	0.00564575	0.00900269	-0.00366211	0.0106812	0.0134277	-0.00488281	0.0106812	0.0105286	-0.00564575	0.00610352	-0.00289917	-0.0106812	0.0117493	-0.00167847	-0.00320435	0.0151062	-0.000305176	0.0106812	0.0219727	-0.00335693	0.00549316
0	-0.0062561	0.0108337	-0.00534058	-0.00976562	0.00595093	-0.00518799	-0.00259399	0.0143433	-0.0012207	0.00305176	0.0134277	0.00274658	0.00701904	0.00305176	-0.0038147	0.00396729	-0.00595093	-0.00839233	0.00701904	0.00305176	-0.00106812	0.0144958	0.00976562	0.00335693	0.0106812	-0.00152588	0.000762939	0.00732422	-0.012207	-0.00457764	0.00747681	-0.0152588	0.00137329	0.0221252	-0.00289917	0.00595093	0.0204468	-0.00396729	-0.00137329	0.000762939	-0.00976562	0.000610352	-0.010376	-0.00305176	0.0146484	0.00427246	0.00915527	0.0205994	0.00442505
0	0.00595093	-0.00640869	-0.00289917	-0.00228882	-0.0135803	0.00106812	-0.00350952	-0.00228882	0.00762939	0.000457764	0.00228882	0.0125122	-0.000915527	-0.000610352	0.00320435	-0.00839233	-0.00244141	0.00137329	-0.0128174	0.000457764	0.00473022	-0.00396729	0.00656128	0.0119019	-0.00473022	0.00900269	0.00289917	-0.0062561	0.00183105	-0.00793457	-0.00747681	0.00473022	-0.00183105	0.000915527	0.012207	0.00106812	0.00640869	0.0144958	-0.00350952	-0.00320435	-0.0012207	-0.0111389	-0.00488281	0.00427246	-0.00595093	0.0012207	0.00549316	0.00244141	0.0138855
0	0.00564575	0.014801	-0.00946045	-0.00823975	0.00259399	-0.015564	-0.0102234	-0.00198364	-0.00991821	0.00946045	0.0125122	0.00289917	0.0134277	0.0050354	-0.00610352	0.00274658	-0.00976562	-0.010376	-0.00198364	-0.0128174	0.000915527	0.01297	-0.000610352	0.00900269	0.0163269	-0.00228882	0.00427246	0.00610352	-0.00930786	0	-0.000152588	-0.00793457	0.00915527	0.00396729	-0.00610352	0.0169373	0.00640869	-0.00549316	0.0114441	0.00244141	-0.0105286	0.000152588	-0.00518799	0.000457764	0.0038147	-0.00747681	0.00808716	0.0114441	-0.00762939
0	0.0038147	0.000915527	0.0202942	0.00350952	-0.00305176	0.00228882	-0.0135803	0.000152588	0.00671387	-0.00595093	0.00869751	0.0169373	-0.00289917	0.0119019	0.0138855	-0.00610352	0.00640869	0.00106812	-0.0088501	0.00534058	0.00152588	-0.00411987	0.0114441	0.00305176	0.00488281	0.0192261	0.00183105	0.00732422	0.0100708	-0.0100708	0.00534058	0.0050354	-0.0152588	0.00686646	0.00869751	-0.00808716	0.0088501	0.00930786	-0.00167847	0.0151062	0.00778198	0	0.00808716	-0.00640869	-0.00900269	0.0128174	-0.00320435	-0.00564575	0.0144958
0	0.0180054	0.00640869	0.000610352	0.0128174	0.000457764	-0.0050354	0.00823975	-0.00411987	-0.00778198	0.00213623	-0.00778198	0.000457764	0.0157166	-0.00305176	0.00320435	0.0126648	-0.00457764	0.00305176	0.00137329	-0.0062561	0.00686646	-0.0038147	-0.010376	0.0135803	0	-0.00930786	0.0134277	0.0109863	-0.000762939	0.00976562	0.00396729	-0.000457764	-0.00198364	-0.0062561	0.0012207	-0.000610352	-0.00839233	0.00839233	0.0117493	-0.00259399	0.0123596	0.0149536	0.0012207	0.00686646	-0.00595093	-0.010376	0.00976562	-0.0140381	-0.00640869
0	-0.00518799	0.00747681	0.0100708	-0.000457764	0.0105286	0.00793457	-0.0109863	0.000762939	-0.00518799	-0.0167847	0.00610352	-0.0012207	-0.0088501	0.00900269	0.000305176	0	0.012207	-0.00274658	0.00335693	0.00473022	-0.0123596	-0.0012207	-0.00152588	-0.0123596	0.00228882	0.00442505	-0.000762939	0.00854492	0.00762939	0.000305176	0.00564575	-0.00152588	-0.0050354	-0.000610352	-0.00976562	-0.00640869	0.00518799	-0.0012207	0.00350952	0.012207	-0.0012207	0.00656128	0.0146484	-0.00549316	0.00106812	-0.00183105	-0.0163269	0.00335693	0.00518799
0	0.0062561	-0.0109863	0.00198364	0.0158691	0.00152588	0.00610352	0.0120544	-0.010376	-0.00579834	-0.00534058	-0.0115967	-0.00305176	-0.00747681	-0.00671387	0.01297	0.00732422	0.00457764	0.0170898	0.00152588	-0.00991821	0.00259399	-0.00839233	-0.0123596	0.000152588	-0.00701904	0.00183105	0.0154114	0.000152588	0.0088501	0.0164795	-0.00167847	0.00289917	0.00305176	-0.0105286	0.0038147	-0.00549316	-0.00869751	0.0114441	0.00350952	-0.00106812	0.0177002	0.0038147	-0.0012207	0.0102234	-0.00106812	-0.00305176	-0.000762939	-0.00915527	0.00259399
0	-0.010376	0.0106812	-0.000915527	-0.000457764	0.017395	0.00839233	0.00213623	0.0175476	0.000915527	-0.00320435	0.00213623	-0.0138855	-0.00289917	0.00595093	-0.00549316	0.0050354	0.014801	-0.00259399	0.0151062	0.0114441	-0.00595093	0.00656128	-0.00305176	-0.00686646	0.00869751	-0.00396729	0.000152588	0.0164795	0.00152588	0.00839233	0.0170898	-0.000915527	0.0038147	0.00579834	-0.00671387	0.00442505	0.0012207	-0.00854492	0.0106812	0.00549316	-0.00228882	0.0160217	0.0102234	-0.00244141	0.0164795	0.00778198	-0.00183105	0.00610352	-0.00900269
0	-0.0012207	-0.00549316	0.00534058	0.00183105	-0.0038147	0.0186157	0.00717163	0.00183105	0.01297	-0.00183105	-0.00198364	0.00701904	-0.00671387	-0.0012207	0.0062561	-0.00854492	0.00793457	0.0128174	-0.00686646	0.00946045	0.0115967	-0.00854492	0.00640869	0.00335693	-0.00732422	0.00274658	-0.00442505	-0.00717163	0.00961304	0.00244141	-0.00427246	0.0141907	0.00747681	0.00366211	0.00900269	0.000762939	0.000610352	0.00305176	-0.00976562	0.00335693	0.00244141	-0.0120544	0.0134277	0.014801	-0.000457764	0.0126648	0.00930786	-0.00427246	0.00213623
0	-0.00305176	-0.00289917	-0.0128174	0.00457764	0.00671387	-0.00717163	0.014801	0.00915527	-0.00869751	0.0115967	0.00747681	-0.0126648	0.000610352	-0.00610352	-0.0131226	0.00167847	-0.000915527	0.00137329	0.00549316	-0.00198364	0.00656128	0.00839233	-0.00488281	0.00350952	0.000457764	-0.0131226	0.00167847	0.000915527	-0.0115967	0.00244141	0.00427246	-0.00411987	0.00930786	0.00778198	-0.00137329	0.00595093	-0.00213623	-0.00427246	0.00564575	-0.00839233	-0.00442505	0.00701904	-0.00228882	-0.00137329	0.00976562	-0.00198364	0.00701904	0.01297	-0.0062561
0	-0.00198364	-0.0120544	-0.00259399	-0.00869751	-0.00534058	0.00213623	-0.00900269	0.00732422	0.018158	0.00259399	0.0088501	0.00854492	-0.0112915	-0.00411987	-0.00808716	-0.018158	-0.0038147	-0.00762939	-0.00610352	0.0198364	0.0038147	0.0038147	0.0224304	-0.00213623	-0.00869751	0.00610352	-0.0125122	-0.00991821	-0.00106812	-0.00762939	0.00701904	0.0137329	0.00152588	0.0100708	0.0128174	-0.00335693	0.00137329	-0.00274658	-0.0088501	-0.00152588	-0.00442505	-0.0038147	0.012207	-0.000915527	0	0.0187683	-0.00411987	-0.00411987	0.0161743
0	0.0120544	0.00289917	-0.00946045	0.00579834	-0.00854492	-0.0117493	0.0163269	-0.00106812	0.00244141	0.0234985	0.00411987	0.00259399	0.0167847	-0.00457764	-0.00305176	-0.000152588	-0.015564	-0.00198364	0.00442505	-0.0050354	0.0106812	0.0115967	0.00167847	0.0170898	0.000152588	0	0.00991821	-0.0105286	-0.00732422	0.0109863	-0.00366211	-0.00244141	0.0210571	0.0012207	0.00656128	0.0195312	0.00259399	0.00854492	0.00701904	-0.0111389	0.00427246	-0.00183105	-0.0106812	0.0143433	0.00396729	-0.00686646	0.0164795	0.00473022	-0.000762939
0	0.00274658	0.00579834	0.00991821	-0.0120544	0.0050354	0.000305176	-0.0114441	0.0134277	-0.00167847	-0.00854492	0.018158	0.00579834	0.000305176	0.0152588	-0.00152588	-0.00640869	0.0050354	-0.00610352	-0.00259399	0.0038147	-0.01297	0.00686646	0.0184631	-0.00228882	0.00549316	0.010376	-0.00595093	0.00167847	0.000762939	-0.00671387	0.000915527	-0.00534058	-0.00274658	0.0117493	-0.00335693	0.00198364	0.0164795	0.00167847	0.00808716	0.00991821	-0.00488281	0.00518799	-0.000152588	-0.0123596	0.00534058	0.00518799	-0.0115967	0.00991821	0.0126648
0	0.0157166	-0.00518799	-0.0038147	0.00747681	-0.00442505	-0.00106812	0.00152588	-0.0111389	0.0050354	0.00732422	-0.00289917	0.00961304	0.00305176	-0.00350952	0.0088501	-0.000305176	-0.0120544	0.00335693	-0.00869751	-0.0109863	0.00732422	-0.00305176	-0.00228882	0.00839233	-0.00213623	0.00717163	0.00778198	-0.00762939	0.0012207	-0.00167847	-0.0120544	-0.00167847	-0.00244141	-0.00640869	0.00366211	0.00411987	-0.00152588	0.00473022	0.00488281	0.00183105	0.00579834	-0.00671387	-0.00595093	0.000915527	-0.0120544	-0.00259399	0.00930786	-0.000610352	0.00610352
0	-0.00350952	0.0157166	0.00854492	0.00442505	0.0117493	-0.00518799	-0.012207	0.00213623	-0.00778198	-0.00488281	0.00549316	-0.0143433	0.00411987	0.0163269	-0.000305176	0.00991821	0.00686646	-0.0106812	-0.00579834	-0.00869751	-0.0149536	-0.00167847	-0.00289917	-0.00350952	0.0138855	0.00839233	0.0135803	0.0131226	-0.0050354	-0.00137329	0.00137329	-0.0123596	-0.00610352	-0.00320435	-0.0100708	0.0050354	0.00961304	-0.00427246	0.0102234	0.0125122	-0.00961304	0.00366211	-0.000610352	-0.0143433	0.00213623	-0.00167847	-0.00701904	0.0109863	0.00518799
0	0.0160217	-0.00335693	0.0195312	0.0169373	-0.00549316	0.0125122	0.00808716	-0.0114441	0.00488281	-0.00427246	-0.00930786	0.0100708	0.000457764	0.00228882	0.0193787	0.00366211	0.00839233	0.0177002	-0.00488281	-0.00167847	0.00442505	-0.0135803	0.00411987	0.00396729	-0.0050354	0.0120544	0.00946045	0.000610352	0.0123596	0.00183105	-0.00167847	0.00244141	-0.00961304	-0.00259399	0.00579834	-0.00640869	0.00534058	0.0161743	0.00183105	0.0109863	0.0152588	-0.0012207	0.00671387	0.00167847	-0.00564575	0.00335693	-0.00610352	-0.00778198	0.0120544
0	0.00823975	0.0186157	-0.000152588	0.00823975	0.0198364	0.00366211	0.00350952	0.00762939	-0.00610352	-0.000152588	-0.00289917	-0.00335693	0.0088501	-0.0038147	-0.00152588	0.0201416	0.000915527	0.00137329	0.0170898	-0.00213623	-0.00396729	0.0038147	-0.00717163	-0.00274658	0.00244141	-0.00610352	0.0088501	0.00854492	-0.00274658	0.0088501	0.0062561	-0.00198364	0.00366211	-0.00457764	-0.00335693	0.00198364	-0.00946045	0.00198364	0.0112915	-0.00152588	0.00564575	0.0158691	0.0012207	0.00732422	0.0100708	-0.00396729	0.000305176	-0.00106812	-0.00900269
0	-0.00549316	-0.00518799	0.0154114	0.00473022	0.00335693	0.0140381	-0.000305176	-0.00213623	0.00869751	-0.00488281	-0.00183105	-0.00518799	-0.010376	0.00930786	0.000915527	-0.00152588	0.0134277	-0.000915527	-0.00259399	0.0114441	-0.00137329	-0.00457764	0.000762939	-0.015564	-0.00686646	0.00564575	-0.0062561	-0.000915527	0.00930786	-0.000762939	0.00610352	0.0108337	-0.00457764	-0.00106812	0.00244141	-0.0108337	-0.00305176	0	-0.00747681	0.00686646	0.00198364	-0.000610352	0.0117493	0.0038147	-0.00289917	0.010376	-0.00595093	-0.00473022	-0.000457764
0	-0.00167847	-0.00793457	-0.00488281	0.00961304	-0.00823975	-0.00152588	0.0224304	0.000610352	-0.00106812	0.0184631	-0.00549316	-0.0132751	0.00167847	-0.00991821	-0.00534058	0.00183105	-0.00854492	0.00686646	0.0154114	0.0012207	0.00854492	0.00793457	-0.0111389	-0.00457764	-0.00717163	-0.0141907	0.000152588	-0.00839233	-0.00152588	0.0183105	0.00595093	0.00717163	0.015564	-0.00442505	-0.00244141	-0.00152588	-0.0117493	-0.000762939	-0.00610352	-0.00900269	0.0115967	0.00549316	-0.000305176	0.0184631	0.00701904	-0.00671387	0.00366211	0.000762939	-0.00747681
0	-0.00595093	0.00305176	0.00274658	-0.0125122	0.00976562	0.0117493	0.000610352	0.0163269	0.0141907	-0.000610352	0.0106812	0.00274658	-0.00549316	0.00350952	-0.00778198	-0.00427246	0.00976562	-0.00518799	0.00869751	0.0205994	-0.00564575	0.0134277	0.0169373	-0.010376	0.00457764	-0.000762939	-0.0166321	0.00762939	0.00152588	-0.00534058	0.0158691	0.00366211	0.000762939	0.0190735	-0.000915527	0.00167847	0.0125122	-0.0117493	-0.00152588	0.0108337	-0.00930786	0.00305176	0.0131226	-0.00473022	0.0135803	0.0144958	0.000762939	0.00930786	0.00534058
0	0.00869751	-0.00823975	0.0050354	0.00457764	-0.00488281	0.0115967	0.017395	-0.00473022	0.010376	0.0189209	-0.00152588	0.0117493	0.00350952	-0.0105286	0.00976562	-0.00488281	-0.0088501	0.015564	-0.00671387	-0.0012207	0.018158	0.000152588	0.00778198	0.0144958	-0.0038147	-0.00198364	0.00427246	-0.00869751	0.0012207	0.000610352	-0.0115967	0.00991821	0.012207	-0.00396729	0.010376	0.00808716	-0.00213623	0.00808716	-0.00137329	-0.00579834	0.00610352	-0.0105286	-0.0038147	0.0169373	-0.00213623	-0.00213623	0.0186157	0.00442505	0.00671387
0	-0.0166321	0.00137329	-0.0038147	-0.00747681	0.00839233	-0.00244141	-0.00259399	0.0152588	0.00183105	0.00915527	0.0134277	-0.00640869	0.00366211	0.00564575	-0.00808716	-0.000457764	-0.00213623	-0.00961304	0.00869751	0.00366211	-0.00473022	0.0120544	0.00183105	-0.00137329	0.0100708	-0.00320435	-0.00640869	0.00244141	-0.0160217	-0.00350952	0.00549316	-0.00823975	0.000152588	0.00793457	-0.00183105	0.00808716	0.0062561	-0.00640869	0.00457764	-0.00366211	-0.010376	0.00518799	-0.00411987	-0.00808716	0.0105286	-0.000305176	-0.0012207	0.0114441	-0.000457764
0	0.00946045	-0.00518799	0.0012207	-0.00274658	-0.0134277	-0.000457764	-0.00473022	-0.0050354	0.0112915	0.00106812	0.00366211	0.0177002	0.00152588	0.0038147	0.0146484	-0.00930786	-0.0125122	0.00457764	-0.00762939	-0.00686646	0.00411987	-0.00991821	0.00930786	0.01297	0	0.0125122	0.00350952	-0.0125122	-0.00167847	-0.01297	-0.0125122	0.00137329	-0.0134277	0.000610352	0.0204468	0.00152588	0.0100708	0.0149536	-0.00930786	-0.00106812	0.00289917	-0.0128174	-0.00686646	-0.000762939	-0.00518799	0.0117493	0.00457764	0.00289917	0.017395
0	0.00427246	0.0169373	-0.00198364	-0.000457764	0.0050354	-0.0062561	0.00610352	0.000610352	-0.00869751	0.0161743	0.00747681	-0.000152588	0.0227356	0.00930786	-0.00320435	0.0183105	-0.00228882	-0.00350952	0.0088501	-0.0138855	0.000762939	0.0152588	-0.00762939	0.0105286	0.0166321	-0.00595093	0.00900269	0.0183105	-0.00762939	0.000610352	0.00366211	-0.00762939	0.00350952	0.00137329	-0.0012207	0.0166321	0.00549316	0.00259399	0.0175476	-0.00198364	-0.00106812	0.00717163	-0.0105286	-0.00137329	0.00778198	-0.00915527	0.00320435	0.0134277	0.0012207
0	0.00259399	-0.000610352	0.0131226	-0.00457764	0.00198364	0.0109863	-0.0131226	0.000305176	0.0117493	-0.00595093	0.015564	0.0137329	-0.00366211	0.0120544	0.0149536	-0.00289917	0.0112915	0.00259399	-0.00396729	0.00396729	-0.00534058	-0.00152588	0.0126648	-0.00442505	0.000152588	0.0143433	0.00289917	0.00213623	0.00778198	-0.00305176	0.00137329	0.00106812	-0.00976562	0.00579834	0.000152588	-0.00946045	0.0151062	0.00732422	-0.0111389	0.0137329	0.00701904	-0.00366211	0.00442505	0.000457764	0.000915527	-0.00442505	-0.00900269	0.0050354	0.00610352
0	0.0120544	0.00900269	0.000762939	0.0143433	0.000457764	-0.00396729	0.00152588	-0.00656128	-0.00335693	0.00473022	-0.0102234	0.00198364	0.0152588	-0.00152588	0.0112915	0.0131226	-0.00656128	0.00457764	0.00488281	-0.0119019	-0.000762939	-0.00717163	-0.0123596	0.0088501	0.00106812	0.000915527	0.0144958	0.000305176	0.00152588	0.010376	-0.00289917	-0.00366211	-0.00152588	-0.0190735	-0.00183105	0.0038147	-0.010376	0.00427246	0.00366211	-0.00534058	0.0106812	0.00244141	-0.00579834	0.0050354	-0.00289917	-0.00900269	0.00320435	-0.00518799	-0.00686646
0	-0.00900269	0.00457764	0.00808716	-0.00564575	0.00595093	0.00427246	-0.00274658	0.00183105	-0.0062561	-0.0105286	-0.00289917	-0.0088501	0.000305176	0.00869751	-0.00579834	0.0012207	0.0218201	0.00335693	0.00579834	0.00946045	-0.00976562	-0.00564575	-0.00808716	-0.0125122	0.00488281	-0.00320435	-0.00579834	0.0177002	0.00793457	-0.0012207	0.0135803	-0.000915527	-0.0170898	0.00305176	-0.010376	-0.0152588	-0.00106812	-0.00991821	-0.000610352	0.017395	0.00686646	0.00656128	0.00991821	-0.00671387	-0.00289917	-0.00350952	-0.00961304	0.00427246	-0.00549316
0	0.0115967	-0.00671387	-0.00335693	0.0115967	-0.000762939	0.00396729	0.0131226	0.000610352	0.00442505	0	-0.00686646	0.0088501	-0.00610352	-0.0106812	0.0137329	0.0120544	0.00579834	0.0202942	0.0112915	0.0012207	0.0126648	0.000610352	-0.0038147	0.000915527	-0.0160217	-0.000305176	0.00808716	-0.00762939	0.0157166	0.0190735	-0.00396729	0.01297	0.0131226	-0.0108337	0.00259399	-0.00427246	-0.0100708	0.0050354	-0.00289917	0.00106812	0.0175476	0.00289917	0.00900269	0.0180054	-0.00549316	0.00366211	0.00610352	-0.0128174	0.000610352
0	-0.00946045	0.0111389	0.00228882	0.00396729	0.0141907	0.00152588	0.00259399	0.0105286	-0.000915527	0.00457764	0.00762939	-0.0131226	0.0012207	0.00854492	-0.00518799	0.0120544	0.0123596	-0.000915527	0.0160217	0.0114441	0.000610352	0.0126648	-0.00427246	-0.00671387	0.00839233	-0.0111389	-0.00213623	0.0152588	-0.0125122	0.00442505	0.0204468	-0.00335693	0.0123596	0.00839233	-0.01297	0.0062561	0.00335693	-0.0146484	0.00549316	-0.000915527	-0.00534058	0.015564	0.00427246	0.00106812	0.0128174	-0.00183105	-0.000762939	0.00717163	-0.00762939
0	-0.00228882	-0.00610352	0.0108337	0.00335693	-0.0050354	0.0184631	0.00534058	-0.00106812	0.0143433	-0.00778198	-0.0114441	-0.00152588	-0.0117493	-0.00411987	0.00656128	-0.0062561	0.0088501	0.0146484	0.00198364	0.015564	0.0062561	-0.00747681	0.0038147	0.0012207	-0.0100708	-0.000762939	-0.00305176	-0.00396729	0.00701904	-0.000610352	0.00396729	0.0114441	-0.00198364	0.00717163	0.0088501	-0.00823975	-0.00549316	0.00137329	-0.0167847	-0.000915527	0.00564575	-0.00656128	0.00350952	0.00640869	-0.000610352	0.00976562	0.000457764	-0.00671387	0.00473022
0	0.00213623	0.0134277	-0.015564	-0.00579834	0.00747681	-0.00717163	0.0088501	0.00549316	-0.00595093	0.00747681	0.00320435	-0.00289917	0.00335693	-0.00900269	-0.0109863	0.00183105	-0.00915527	0.0012207	0.00839233	-0.00442505	0.00778198	0.0144958	0.00564575	0.00595093	0.00610352	-0.0120544	-0.00610352	-0.0038147	-0.00839233	0	-0.00671387	-0.00473022	0.0184631	0.00686646	0.00213623	0.0189209	-0.00686646	-0.0160217	0.000762939	-0.012207	-0.0106812	0.000610352	-0.00961304	0.00579834	0.0184631	0.00274658	0.0114441	0.0108337	-0.0108337
0	-0.00152588	0.000457764	0.00915527	-0.00808716	0.00442505	0.00900269	-0.0102234	0.00854492	0.0102234	-0.00366211	0.012207	0.0108337	-0.0050354	0.0100708	0.00320435	-0.00793457	0.00991821	-0.00396729	-0.0112915	0.0198364	0.00656128	-0.000457764	0.0219727	0.00640869	-0.000305176	0.0154114	-0.00442505	-0.00473022	0.00259399	-0.0109863	0.00213623	0.00869751	-0.0038147	0.0135803	0.0151062	-0.00640869	0.0154114	0.00793457	-0.00976562	0.00488281	-0.00610352	-0.00915527	0.00991821	-0.000915527	-0.00274658	0.0183105	0.00411987	0.00671387	0.0167847
0	0.012207	0.00213623	-0.00473022	0.0151062	-0.000610352	-0.00915527	0.0161743	-0.00366211	-0.000305176	0.020752	-0.00350952	-0.000915527	0.0143433	-0.00305176	0.00534058	0.0012207	-0.0119019	0.00656128	0.00366211	-0.00640869	0.0196838	0.00930786	-0.00442505	0.0109863	0.00167847	0.0151062	0.0286865	0.00274658	-0.0119019	0.00366211	0.00274658	-0.00198364	0.00991821	-0.00930786	-0.00152588	0.0170898	0.00335693	0.00396729	0.0117493	-0.00305176	0.000305176	-0.0012207	-0.0108337	0.00595093	-0.00167847	-0.00549316	0.0149536	0.00335693	-0.000305176
0	0.00320435	0.0088501	0.00778198	-0.0119019	-0.000762939	-0.00259399	-0.00717163	0.01297	-0.000610352	-0.00732422	0.0164795	0.00228882	0.0012207	0.0146484	-0.00656128	-0.0100708	0.000762939	-0.0114441	-0.00274658	0.00549316	-0.0102234	0.00762939	0.0126648	-0.000762939	0.0140381	0.00595093	-0.0050354	0.00610352	0.00259399	-0.00961304	0.00213623	-0.00808716	-0.00900269	0.0117493	-0.00228882	0.0038147	0.0111389	-0.00534058	0.00320435	0.0111389	-0.0105286	-0.00427246	-0.00244141	-0.0177002	-0.00213623	0.00167847	-0.00778198	0.00244141	0.00137329
0	0.0119019	-0.00701904	0.0012207	0.00686646	-0.00595093	0.00534058	0.0012207	-0.0131226	0.00289917	0.0012207	-0.00854492	0.0128174	0.00198364	-0.00854492	0.00961304	0.00167847	-0.0050354	0.00640869	-0.00915527	-0.00930786	0.00167847	-0.00823975	0.000915527	0.0123596	-0.00610352	0.00991821	0.0186157	-0.000610352	0.0062561	0.00610352	-0.0128174	-0.00656128	-0.00396729	-0.00915527	0.00152588	-0.00686646	-0.00274658	0.0154114	0.00976562	0.0038147	0.0131226	-0.00610352	-0.00808716	-0.0012207	-0.0131226	-0.00610352	0.00106812	-0.00900269	0.00701904
0	-0.0088501	0.00793457	0.00320435	-0.00274658	0.00915527	0.00152588	0.00137329	0.00961304	-0.00671387	0.00427246	0.00839233	-0.0125122	0.00793457	0.0137329	-0.00564575	0.0131226	0.0111389	-0.00793457	0.00610352	-0.000915527	-0.00701904	0.0108337	-0.00717163	-0.00732422	0.0126648	0.00564575	0.00640869	0.0195312	0.00320435	0.00457764	0.0108337	-0.00396729	0.000915527	0.0012207	-0.0126648	0.00366211	0.00686646	-0.00534058	0.0135803	0.0146484	-0.00244141	0.0105286	0.00457764	-0.00442505	0.00137329	-0.0106812	-0.00595093	0.00442505	-0.00442505
0	0.0102234	-0.00106812	0.0143433	0.00747681	-0.00259399	0.0105286	-0.00198364	-0.000457764	0.0157166	-0.0050354	-0.0038147	0.0132751	0.000762939	0.00457764	0.0120544	-0.000610352	0.00473022	0.00793457	-0.0050354	0.00717163	0.00320435	-0.00869751	0.00396729	0.00289917	0.000457764	0.014801	0.00640869	0.00427246	0.0167847	0.0050354	0.0012207	0.0117493	-0.00793457	-0.00274658	0.00488281	-0.00640869	0.00488281	0.00656128	-0.00915527	0.0100708	0.01297	-0.00457764	0.0144958	0.00534058	-0.00961304	0.00549316	-0.00473022	-0.00564575	0.0062561
0	0.00396729	0.0131226	-0.000915527	0.0115967	0.0123596	-0.00259399	0.00946045	0.00427246	-0.00915527	-0.00198364	-0.00320435	-0.00396729	0.0112915	0	-0.00305176	0.0146484	0.00396729	0.000762939	0.00869751	-0.00671387	-0.00808716	-0.00320435	-0.00976562	0.00335693	0.00198364	-0.00610352	0.0157166	0.00823975	0.000762939	0.0160217	0	-0.00595093	0.0062561	-0.00808716	-0.00854492	0.000915527	-0.00854492	-0.00228882	0.0106812	-0.00534058	0.00869751	0.0117493	-0.00793457	0.00534058	0.01297	-0.0128174	-0.00320435	0.00289917	-0.0161743
0	-0.00473022	-0.00564575	0.00686646	-0.000915527	0.00473022	0.0088501	-0.00534058	-0.000305176	0.00457764	-0.00686646	0.00213623	0.00335693	-0.00701904	0.00305176	-0.00350952	0.00106812	0.0114441	-0.00717163	-0.00579834	0.0117493	-0.00289917	-0.000457764	0.00488281	-0.0143433	-0.00808716	0.00335693	-0.00854492	0.00595093	0.0109863	-0.00442505	0.010376	0.0160217	0.000152588	0.00213623	0.00320435	-0.00930786	-0.00717163	-0.00610352	-0.00442505	0.00244141	-0.00793457	0.00137329	0.019989	0.00259399	0.00167847	0.0146484	-0.00778198	-0.0119019	-0.00244141
0	0.00564575	0.0012207	-0.0102234	0.0149536	0	-0.0131226	0.0175476	0.00534058	-0.00427246	0.01297	-0.00289917	-0.000610352	0.0102234	-0.00900269	0.0062561	0.00534058	-0.00671387	0.00793457	0.00579834	-0.00335693	0.0177002	0.00488281	-0.00640869	0.00915527	-0.00274658	-0.00335693	0.0112915	-0.00686646	-0.00244141	0.015564	0.00213623	0.00930786	0.0204468	0	0.00747681	0.00823975	-0.0112915	0.00549316	-0.000305176	-0.0143433	0.0123596	0.00823975	-0.00442505	0.0216675	0.00869751	-0.00183105	0.0178528	0.00274658	-0.00961304
0	-0.0161743	0.00930786	0.00350952	-0.0123596	0.0126648	0.00610352	-0.00289917	0.0184631	0.0062561	-0.0012207	0.0125122	-0.00228882	-0.00305176	0.01297	-0.00762939	-0.00213623	0.0137329	-0.00366211	0.00656128	0.0177002	-0.0012207	0.00534058	0.0117493	-0.00671387	0.00793457	0.00244141	-0.0152588	0.0115967	0.00595093	-0.00427246	0.0244141	0.0050354	-0.00366211	0.0177002	0.00442505	0.00549316	0.00930786	-0.0125122	0.00442505	0.00442505	-0.0105286	0.00701904	0.00656128	-0.00732422	0.00991821	0.0141907	-0.00183105	0.0102234	0.00442505
0	0.0106812	-0.0132751	-0.00274658	-0.00213623	-0.0144958	0.00701904	0.00915527	-0.00335693	0.00930786	0.0128174	0	0.014801	0.00305176	-0.0119019	0.00183105	-0.00656128	-0.00518799	0.014801	-0.00274658	-0.00213623	0.0198364	0.000762939	0.00549316	0.00930786	-0.00976562	-0.00534058	-0.00213623	-0.00717163	0.00579834	0.00335693	-0.00839233	0.01297	0.0105286	-0.00106812	0.0134277	-0.000152588	-0.00946045	0.00778198	-0.000762939	-0.00717163	0.00335693	-0.0038147	-0.00305176	0.0109863	-0.00396729	0.00656128	0.0100708	-0.00915527	0.00320435
0	-0.00808716	0.00350952	-0.000915527	-0.00686646	0.00320435	-0.0109863	-0.00747681	0.00640869	-0.00564575	0.00671387	0.00991821	-0.00793457	0.0050354	0.00762939	-0.00595093	0.0062561	0.00137329	-0.0135803	0.00473022	-0.000915527	-0.00411987	0.00930786	-0.0038147	-0.00442505	0.0135803	-0.00366211	-0.00198364	0.00411987	-0.0154114	-0.00747681	0.00595093	-0.0105286	0.00473022	0.012207	-0.00717163	0.0117493	0.0175476	-0.00152588	0.00793457	0.00442505	-0.0154114	-0.00213623	-0.00320435	-0.00976562	0.00228882	-0.00549316	0.00305176	0.0163269	0.00289917
0	0.0126648	-0.00183105	0.00564575	0.00518799	-0.00289917	0.00411987	-0.0050354	-0.0038147	0.0146484	-0.00320435	-0.00640869	0.0135803	-0.00152588	-0.0012207	0.0138855	-0.00137329	0.00152588	0.00686646	-0.00900269	0.00305176	0.00778198	-0.00991821	0.0088501	0.00717163	-0.00289917	0.0152588	0.00900269	-0.00305176	0.0062561	-0.00457764	-0.00213623	0.0100708	-0.0151062	-0.0012207	0.0178528	-0.000457764	0.00915527	0.0198364	-0.000610352	0.00396729	0.00747681	-0.00640869	0.00518799	-0.00259399	-0.0106812	0.00900269	0.00579834	0	0.0186157
0	0.0126648	0.0224304	-0.00350952	0.00762939	0.00686646	-0.0117493	0.00732422	0.00305176	-0.0128174	0.0143433	0.00488281	0.000457764	0.0209045	0.00442505	-0.0012207	0.0134277	-0.000762939	-0.000305176	0.0137329	-0.0135803	-0.00274658	0.0102234	-0.00320435	0.00747681	0.0134277	-0.00320435	0.00839233	0.0111389	-0.00213623	0.00869751	-0.00289917	-0.00579834	0.00762939	0.00305176	0.00778198	0.0167847	0.00213623	0.00427246	0.017395	0.00442505	0.00167847	0.00686646	-0.00762939	-0.000152588	-0.00198364	-0.00671387	0.00930786	0.00213623	-0.00762939
0	0.00656128	0.00579834	0.0228882	0.00259399	0.00167847	0.00900269	-0.0120544	-0.00335693	-0.000305176	-0.01297	0.0088501	0.0088501	-0.00564575	0.0126648	0.0105286	-0.000915527	0.00991821	0.0012207	-0.00747681	-0.0012207	-0.00747681	0.00183105	0.00701904	-0.00366211	0.00427246	0.0134277	-0.000762939	0.0106812	0.0108337	-0.00991821	-0.000152588	-0.000305176	-0.0123596	0.00595093	0	-0.0109863	0.0114441	0.00579834	0.00595093	0.0190735	-0.000915527	-0.00228882	0.00823975	-0.00930786	-0.00259399	0	-0.012207	-0.00183105	0.00671387
0	0.00869751	0.00289917	0.00167847	0.0222778	0.000762939	-0.00610352	0.00732422	-0.00701904	-0.00259399	0.00579834	-0.0115967	-0.00335693	0.00854492	-0.00350952	0.0088501	0.0119019	-0.0100708	0.00213623	0.00717163	-0.0062561	0.00701904	0.000610352	-0.0149536	0.00274658	-0.000915527	-0.00549316	0.010376	-0.00366211	-0.00686646	0.0111389	-0.00152588	-0.0012207	0.00305176	-0.00976562	-0.00442505	-0.000762939	-0.010376	0.00915527	0.00274658	-0.00549316	0.0169373	0.0128174	-0.00183105	0.00732422	-0.00198364	-0.0151062	-0.00167847	-0.00930786	-0.00717163
0	-0.00930786	0.00854492	0.0117493	-0.00640869	0.0117493	0.0134277	-0.00595093	0.0062561	0.0088501	-0.00640869	0.00137329	-0.00289917	-0.00900269	0.0111389	-0.00488281	-0.0050354	0.015564	0.000610352	0.00640869	0.0140381	-0.00350952	0.00579834	0.00518799	-0.0120544	0.00930786	0.00244141	-0.0151062	0.0117493	0.00488281	-0.00167847	0.0167847	0.00854492	-0.000305176	0.00823975	-0.00320435	-0.00198364	0.0050354	-0.0102234	0.00411987	0.018158	-0.00274658	0.0149536	0.0190735	-0.00350952	0.0109863	0.00488281	-0.010376	0.00549316	-0.00534058
0	0.0125122	-0.00411987	0.00335693	0.0158691	-0.00106812	0.0120544	0.0170898	-0.00350952	0.00473022	0.00152588	-0.0120544	0.0102234	0.000457764	-0.0100708	0.0128174	0.00274658	0.00411987	0.0152588	0.00198364	0.00534058	0.00976562	-0.00488281	0.0062561	0.0114441	-0.01297	0.00289917	0.00961304	-0.00808716	0.0123596	0.015564	-0.0062561	0.0120544	0.00518799	-0.00686646	0.0134277	-0.00610352	-0.00900269	0.0123596	-0.00335693	0.00244141	0.0205994	-0.00366211	0.00701904	0.019989	-0.0038147	0.0112915	0.0106812	-0.0143433	0.0012207
0	-0.00991821	0.00747681	-0.0144958	0.000915527	0.0242615	0.00137329	0.0105286	0.0244141	-0.00259399	0.00534058	0.00488281	-0.0123596	-0.00152588	-0.00411987	-0.0120544	0.0102234	0.00732422	-0.00274658	0.0172424	0.00778198	-0.00137329	0.0125122	-0.00442505	-0.01297	0.00213623	-0.00549316	0.000152588	0.0134277	-0.00823975	0.00320435	0.0196838	0	0.00442505	0.00732422	-0.00976562	-0.00823975	-0.00411987	-0.00579834	0.00396729	0.00244141	-0.00320435	0.0128174	0.00915527	0.00686646	0.0111389	-0.00244141	0	0.00549316	-0.00686646
0	-0.00198364	-0.0108337	0.00198364	0	-0.00259399	0.00473022	0.00656128	0.00488281	0.0172424	-0.00305176	-0.00457764	0.00442505	-0.0128174	-0.00442505	0.00640869	-0.0138855	-0.000152588	0.00976562	-0.00915527	0.0114441	0.00778198	-0.0115967	0.00671387	0.00595093	-0.00701904	0.00518799	0.00106812	-0.0108337	0.0012207	-0.00259399	0	0.00793457	-0.00350952	0.000152588	0.010376	-0.00488281	0.00213623	0.00366211	-0.0154114	-0.00579834	0.000305176	-0.0102234	0.00793457	0.00366211	-0.00640869	0.0193787	0.0108337	0.00152588	0.0123596
0	-0.00473022	0.00244141	-0.0105286	0.0038147	0.0038147	-0.00320435	0.0114441	0.00808716	-0.00259399	0.00854492	0.00488281	-0.00183105	0.00289917	-0.00228882	-0.00228882	0.00671387	-0.0106812	0.0012207	0.0138855	-0.00656128	-0.000762939	0.0125122	-0.00167847	0.00610352	0.0109863	-0.00427246	0.00411987	0.0038147	-0.0108337	0.0144958	0.00488281	-0.0151062	0.0132751	0.00534058	-0.00213623	0.015564	0.00411987	-0.00350952	0.00610352	-0.00396729	0.00244141	0.00762939	-0.00869751	0.00579834	0.0152588	0.00228882	0.0132751	0.0160217	-0.000762939
0	0.00305176	-0.0012207	0.00534058	-0.0115967	-0.00228882	0.00869751	-0.00534058	0.00656128	0.0151062	0.000457764	0.0140381	0.0169373	-0.000762939	0.00411987	0.0012207	-0.0125122	0.00717163	0.00335693	-0.0114441	0.0131226	0.00579834	0.00106812	0.019989	0.000915527	0.0012207	0.014801	-0.00656128	0.00518799	0.0088501	-0.0138855	0.00976562	0.00579834	-0.00701904	0.0192261	0.00946045	-0.00701904	0.00946045	0.0062561	-0.00305176	0.0108337	-0.00457764	-0.00442505	0.00991821	0.000915527	0.00656128	0.0144958	0.0038147	0.00686646	0.0152588
0	0.0157166	0.00946045	-0.0100708	0.00411987	-0.00259399	-0.0109863	0.00457764	-0.00869751	0.000457764	0.019989	0.00518799	0.0088501	0.0190735	0.00137329	0.00442505	0.00411987	-0.0112915	0	-0.00396729	-0.0105286	0.01297	0.00518799	-0.000915527	0.0195312	0.00427246	-0.000305176	0.0123596	-0.00717163	-0.0050354	-0.00152588	-0.0088501	0.00366211	0.00717163	-0.00839233	0.0106812	0.0106812	-0.00457764	0.0114441	0.00701904	-0.01297	-0.00335693	-0.00183105	-0.00579834	0.00518799	-0.00167847	-0.0038147	0.0144958	0.00320435	0.00671387
0	-0.00564575	0.00549316	0.0120544	-0.00747681	-0.00747681	-0.000915527	-0.0102234	0.000915527	0.000610352	-0.00366211	0.0125122	-0.00152588	0.00671387	0.0245667	-0.00732422	-0.00335693	0.00991821	-0.00976562	-0.00167847	0.00473022	-0.0115967	-0.00137329	0.00289917	0.0012207	0.0138855	-0.000610352	-0.00274658	0.00762939	-0.00183105	-0.00411987	0.00839233	-0.00747681	-0.0120544	0.00762939	-0.00549316	-0.00259399	0.0123596	-0.00442505	-0.000610352	0.0105286	-0.00350952	0.00473022	0.00244141	-0.0144958	0.00106812	-0.0012207	-0.0105286	0.0114441	0.00244141
0	0.0186157	-0.00549316	0.000305176	0.0132751	-0.00640869	0.00167847	0.000457764	-0.0115967	0.0111389	0.00366211	-0.00946045	0.0161743	0.0100708	-0.00411987	0.012207	0.00839233	-0.00656128	0.00549316	0.00106812	-0.00564575	0.00396729	-0.00488281	-0.000305176	0.00915527	-0.00595093	0.00106812	0.0135803	-0.00228882	0.00579834	0.0131226	-0.00305176	0.00564575	0.00274658	-0.0111389	0.00869751	-0.00335693	-0.00991821	0.0144958	0.00549316	0.00534058	0.0152588	0.00259399	0.0038147	0.0050354	-0.00823975	0.00259399	0.00457764	-0.0164795	0.00595093
0	-0.00411987	0.0125122	0.00442505	0.00305176	0.014801	-0.0012207	0.00305176	0.0062561	-0.014801	0.00213623	0.0164795	-0.00518799	0.00228882	0.0126648	0.00350952	0.0108337	0.0138855	-0.000457764	0.00488281	-0.00411987	-0.00808716	0.014801	-0.00259399	-0.00579834	0.0187683	0.00259399	0.00427246	0.0170898	-0.000915527	0.00427246	0.00701904	-0.00640869	0.0102234	0.00442505	-0.010376	0.00946045	0.00335693	-0.00411987	0.017395	0.00427246	-0.0012207	0.0123596	0.000457764	0.00335693	0.00793457	-0.0102234	-0.000152588	0.0119019	-0.00183105
0	-0.00366211	-0.00930786	0.0154114	0.0134277	0.00213623	0.0125122	0.00534058	-0.00457764	0.00198364	-0.00900269	-0.00671387	0.00411987	-0.0100708	0.0012207	0.0201416	0.00106812	0.00839233	0.022583	-0.00335693	0.000457764	0.00259399	-0.014801	0.000152588	-0.00534058	-0.00595093	0.0151062	0.00762939	-0.00106812	0.0166321	0.00442505	0.00167847	0.00839233	-0.0062561	-0.00823975	-0.00152588	-0.00701904	0.00473022	0.0111389	-0.0062561	0.0111389	0.0106812	-0.00534058	0.00961304	0.00213623	-0.0115967	-0.00152588	-0.00427246	-0.00350952	0.00793457
0	0.00244141	0.00839233	-0.00595093	0.0088501	0.0114441	-0.00579834	0.0112915	0.00732422	-0.0144958	0.000457764	-0.00396729	-0.0143433	0.0038147	-0.00137329	-0.0050354	0.0106812	0.000915527	0.00579834	0.0186157	-0.00488281	-0.00686646	0.00549316	-0.00564575	-0.00701904	0.00473022	-0.00762939	-0.000152588	0.00183105	-0.00289917	0.0132751	0.00106812	-0.00701904	0.00808716	-0.00244141	-0.00305176	0.0050354	-0.00732422	-0.00778198	0.00457764	-0.00305176	0.0038147	0.00732422	-0.0115967	0.00259399	0.0108337	-0.00686646	-0.000762939	0.00137329	-0.0102234
0	-0.00244141	0.00183105	0.0115967	-0.00274658	0.000762939	0.0169373	-0.00549316	-0.00228882	0.0105286	-0.00701904	-0.00213623	0.00167847	-0.00869751	0.00991821	-0.00213623	-0.00839233	0.0189209	-0.000152588	-0.0050354	0.0169373	-0.00228882	-0.00244141	0.0106812	-0.00808716	-0.00244141	0.00564575	-0.00869751	0.00518799	0.00946045	-0.00839233	0.00564575	0.00854492	-0.0050354	0.00915527	0.00564575	-0.00274658	0.00366211	-0.00137329	-0.00747681	0.010376	-0.00213623	-0.00564575	0.0144958	0.00564575	-0.000152588	0.0128174	-0.00198364	0.00335693	0.00747681
0	0.00869751	0.000152588	-0.00946045	0.0135803	0.0012207	-0.0062561	0.014801	-0.000762939	0.00762939	0.0166321	-0.00595093	0.00213623	0.00671387	-0.0170898	0.00534058	0.00976562	-0.00823975	0.00839233	0.00671387	0.00228882	0.0154114	0.00686646	0.00274658	0.00595093	-0.00869751	-0.00411987	0.0137329	-0.0088501	-0.00244141	0.0228882	-0.000152588	0.00595093	0.0231934	-0.00274658	0.00366211	0.0146484	-0.010376	0.00900269	0.00854492	-0.0164795	0.0151062	0.00396729	-0.00473022	0.0210571	0.00518799	-0.000610352	0.00946045	0.000305176	0.00366211
0	-0.00823975	0.00198364	-0.00183105	-0.0152588	0.00915527	-0.00274658	-0.00915527	0.0149536	0.00808716	0.000152588	0.0178528	0.00473022	-0.00457764	0.00427246	-0.00793457	-0.00183105	-0.0012207	-0.00946045	0.00549316	0.0175476	0.00549316	0.0120544	0.0170898	-0.00152588	0.00366211	0.00564575	-0.0125122	-0.00167847	-0.00869751	-0.00915527	0.0146484	0.00320435	0.00106812	0.0218201	0.00167847	0.0062561	0.00946045	-0.0062561	-0.00259399	-0.00274658	-0.014801	0.00869751	0.00488281	-0.00717163	0.0111389	0.0100708	-0.00488281	0.0102234	0.0038147
0	0.00488281	-0.00213623	-0.0038147	-0.000610352	-0.0102234	0.000915527	0.0062561	-0.00991821	0.00686646	0.0123596	-0.00656128	0.0120544	0.00869751	-0.0114441	-0.00198364	-0.00427246	-0.0106812	0.00396729	0.000305176	-0.00442505	0.00732422	0.000152588	0.00839233	0.015564	-0.00686646	0.000610352	0.00152588	-0.00915527	0.00213623	-0.00488281	-0.0111389	0.00808716	0.000152588	-0.000915527	0.0189209	-0.00366211	-0.00442505	0.0137329	-0.00244141	-0.00274658	0.0108337	-0.00854492	-0.010376	0.00411987	-0.00701904	0.00518799	0.00656128	-0.00579834	0.00595093
0	-0.00228882	-0.00106812	-0.000762939	-0.00152588	-0.00244141	-0.00366211	0.0050354	0.00640869	-0.00198364	0.00427246	0.0190735	-0.0062561	-0.00137329	0.00946045	-0.00701904	-0.000305176	0.00106812	-0.00915527	0.0111389	-0.00106812	-0.00976562	0.019989	0.00106812	-0.00259399	0.0180054	0.00183105	-0.00198364	0.0112915	-0.00320435	0.00137329	0.00457764	-0.0106812	0.00717163	0.00991821	-0.0117493	0.00686646	0.0100708	-0.00228882	0.00656128	0.00701904	-0.00366211	0.00442505	-0.000305176	-0.00274658	0.0100708	-0.00579834	-0.00137329	0.0112915	-0.00244141
0	0.0111389	-0.000457764	0.0141907	0.00213623	-0.00671387	0.0128174	-0.00457764	-0.0105286	0.0163269	0.000457764	0.000457764	0.0134277	0.000762939	0.00793457	0.0140381	-0.00564575	0.00427246	0.00610352	-0.0152588	0.00442505	0.00946045	-0.00701904	0.0108337	0.0088501	0.00640869	0.0190735	0.00976562	-0.00335693	0.0109863	-0.00595093	-0.0106812	0.0152588	-0.00305176	-0.00656128	0.0114441	0.00564575	0.00549316	0.0123596	0.00183105	0.00961304	0.000915527	-0.00167847	0.0163269	-0.00259399	-0.0112915	0.0151062	0.000152588	-0.00320435	0.0195312
0	0.00686646	0.0143433	0.000305176	0.0105286	0.00839233	-0.00823975	0.00167847	-0.00488281	-0.0100708	0.00976562	-0.00335693	-0.00671387	0.0193787	0.00686646	0.00137329	0.0157166	0.00259399	-0.00366211	0.00106812	-0.012207	-0.00350952	0.000457764	-0.00930786	0.0111389	0.0160217	0.00366211	0.015564	0.0120544	-0.00610352	0.00366211	-0.00106812	-0.0114441	0.000762939	-0.00793457	-0.00610352	0.0140381	0.00549316	0.00366211	0.0186157	0.0038147	0.00701904	0.00915527	-0.0108337	-0.000762939	0.000305176	-0.00823975	0.00823975	0.00350952	-0.00747681
0	0.00137329	0.00595093	0.00991821	-0.00350952	0.00289917	0.00961304	-0.00976562	-0.00305176	0.00183105	-0.0120544	0.00213623	0.00305176	-0.00732422	0.012207	0.00656128	-0.00366211	0.0144958	0.000762939	-0.0115967	0.00167847	-0.0115967	-0.00717163	0.00808716	-0.00564575	-0.00213623	0.0132751	-0.00320435	0.00839233	0.017395	-0.00854492	-0.00564575	0.00289917	-0.0100708	-0.00411987	0.00213623	-0.00656128	0.00823975	0.0012207	-0.00244141	0.0172424	-0.000457764	-0.00839233	0.0132751	-0.00350952	-0.00213623	0.00717163	-0.0134277	-0.00213623	0.00213623
0	0.0140381	0.00732422	0.000457764	0.0137329	0.00350952	-0.00457764	0.00671387	-0.00534058	-0.00167847	0.00228882	-0.00579834	0.00396729	0.0106812	-0.00808716	0.00610352	0.0154114	-0.00900269	0.00579834	0.00778198	-0.00900269	0.0038147	0.00137329	-0.00778198	0.0088501	-0.000610352	-0.00442505	0.0157166	0.00137329	-0.00259399	0.0158691	0.00244141	0.00137329	0.00778198	-0.00732422	0.00457764	0.00259399	-0.0120544	0.0137329	0.00320435	-0.0120544	0.0138855	0.00595093	-0.00289917	0.010376	0.00579834	-0.00152588	0.00228882	-0.00366211	0.00167847
0	-0.00534058	0.00640869	0.0143433	-0.00366211	0.0102234	0.0146484	0.00396729	0.00717163	0.00137329	-0.00488281	0.00335693	-0.00534058	-0.00534058	0.0140381	-0.00198364	0.000915527	0.0161743	-0.00152588	0.00808716	0.0144958	-0.00473022	0.00579834	0.0038147	-0.0134277	0.0106812	0.00442505	-0.0102234	0.0157166	0.00305176	0.00289917	0.0221252	0.00152588	-0.00335693	0.0102234	-0.0114441	-0.00259399	0.0140381	-0.0105286	-0.000457764	0.0144958	0.00228882	0.00930786	0.0126648	-0.000457764	0.0105286	0.00350952	-0.00732422	0.0141907	0.00198364
0	0.00152588	-0.00823975	0.00595093	0.0125122	-0.00427246	0.00823975	0.0170898	-0.000457764	0.00976562	0.00869751	-0.00656128	0.00259399	-0.00396729	-0.0102234	0.00747681	-0.00640869	-0.00473022	0.0177002	0.0050354	0.00274658	0.0157166	0.000610352	-0.00305176	0.000762939	-0.0131226	0.00335693	-0.000305176	-0.010376	0.0125122	0.0146484	0.00366211	0.0141907	0.0134277	-0.00350952	0.00427246	-0.000610352	-0.0120544	0.000610352	-0.0131226	-0.0038147	0.0180054	0.00137329	0.00366211	0.0178528	-0.00106812	0.00549316	0.0088501	-0.0131226	-0.00106812
0	-0.0108337	0.00747681	-0.00549316	-0.0102234	0.0120544	0.00411987	-0.00442505	0.0106812	-0.000610352	-0.00137329	0.00823975	-0.00717163	-0.00335693	-0.0038147	-0.0135803	0.000610352	0.00839233	-0.00305176	0.00595093	0.0112915	-0.000915527	0.0102234	-0.000915527	-0.00717163	0.00289917	-0.0109863	-0.00961304	0.0050354	-0.00457764	-0.0012207	0.00961304	0.000305176	0.0151062	0.0114441	-0.00930786	0.000457764	-0.0050354	-0.0132751	0.00671387	-0.00289917	-0.0128174	0.0088501	0.00167847	0.000915527	0.0123596	-0.00335693	-0.000457764	0.00823975	-0.00640869
0	-0.0038147	-0.0135803	0.00152588	-0.00823975	-0.00549316	0.0144958	0.00640869	0.00289917	0.012207	0.00152588	-0.00488281	0.00701904	-0.00701904	-0.00396729	0.000915527	-0.0108337	0.00442505	0.010376	-0.00793457	0.00747681	0.0119019	-0.00640869	0.00350952	0.00671387	-0.00579834	0.000457764	-0.00610352	-0.00457764	0.0125122	-0.0038147	-0.00137329	0.0193787	-0.000457764	0.00183105	0.0166321	-0.00488281	0.00106812	0.00701904	-0.00717163	0.00274658	0.00442505	-0.0100708	0.00915527	0.00610352	-0.00854492	0.0135803	0.00976562	-0.000457764	0.00732422
0	0.0111389	0.00183105	-0.0158691	0.00701904	0.00701904	-0.0114441	0.0131226	0.0151062	-0.00167847	0.0158691	0.010376	-0.00274658	0.00915527	-0.00396729	-0.00488281	0.0112915	-0.0102234	-0.00610352	0.0141907	-0.00595093	0.00259399	0.0177002	-0.00244141	0.00518799	0.0172424	-0.00457764	0.00671387	0.00747681	-0.0115967	0.00732422	0.00793457	-0.00457764	0.00930786	0.00595093	0.00473022	0.0154114	0.0038147	0.00411987	0.00411987	-0.0144958	0.00549316	0.0109863	-0.00930786	0.00564575	0.0100708	-0.00228882	0.0135803	0.0138855	-0.000457764
0	0.00213623	-0.00488281	0.00274658	-0.00427246	-0.00457764	-0.00106812	-0.00488281	0.00778198	0.0128174	-0.000915527	0.00823975	0.015564	0.00213623	0.00259399	0.00579834	-0.00228882	0.00152588	-0.0062561	-0.0088501	0.00701904	-0.00366211	-0.00274658	0.019989	0.00915527	0.00549316	0.0161743	-0.0050354	-0.00259399	0.00106812	-0.00976562	0.00335693	-0.00274658	-0.00717163	0.0186157	0.012207	-0.000152588	0.0198364	0.0102234	-0.00335693	0.00732422	-0.00473022	-0.00747681	-0.00198364	-0.0102234	0.00457764	0.0112915	0.0012207	0.0109863	0.0125122
0	0.0106812	0.00213623	-0.00595093	0.00518799	-0.00564575	-0.00701904	0.000152588	-0.00717163	-0.00289917	0.00640869	-0.00411987	0.00335693	0.01297	-0.00366211	0.00305176	0.00732422	-0.00854492	-0.00228882	-0.00259399	-0.0111389	0.00549316	0.00259399	-0.00411987	0.0131226	0.00244141	-0.00244141	0.0166321	-0.00534058	-0.00900269	0.0012207	-0.0135803	-0.0088501	0.00778198	-0.0038147	0.00183105	0.00961304	0.00411987	0.0119019	0.00717163	-0.00717163	0.00106812	-0.00320435	-0.00946045	0.00457764	-0.00305176	-0.00869751	0.0100708	-0.00213623	-0.00198364
0	0.00198364	0.010376	0.00839233	-0.0117493	-0.000152588	-0.00396729	-0.0126648	0.00534058	-0.00289917	-0.00900269	0.0190735	0.00640869	-0.00213623	0.0161743	-0.00106812	-0.00350952	0.00366211	-0.00991821	-0.00106812	0.00183105	-0.00778198	0.00991821	0.00488281	-0.00473022	0.0149536	0.00869751	-0.00793457	0.0088501	0.0038147	-0.00839233	0.0012207	-0.00152588	-0.00289917	0.00793457	-0.00320435	-0.0038147	0.0166321	0.000762939	-0.00106812	0.0158691	0.000915527	-0.000152588	0.00701904	-0.00686646	0.00137329	0	-0.0111389	0.01297	0.00488281
0	0.0201416	0.00396729	0.00427246	0.014801	-0.0050354	0.00411987	0.00320435	-0.0132751	0.0088501	0.00289917	-0.00961304	0.0135803	0.0126648	0.000762939	0.0144958	0.0102234	0.00183105	0.00579834	-0.00701904	-0.00244141	0.00915527	-0.00854492	-0.00183105	0.0160217	-0.0050354	0	0.0161743	0.00549316	0.00793457	0.00900269	-0.00228882	0.00640869	-0.00244141	-0.0112915	0.0141907	0.000915527	-0.00411987	0.0204468	0.000610352	0.00320435	0.0204468	-0.000152588	0.00198364	0.00366211	-0.0114441	0.00488281	0.00839233	-0.0109863	0.00808716
0	-0.00747681	0.0166321	0.00213623	0.00259399	0.0134277	-0.00152588	-0.00183105	0.00671387	-0.0038147	-0.00183105	0.000457764	-0.00549316	0.00717163	0.00915527	-0.00671387	0.00915527	0.0140381	0.00366211	0.00961304	0.00595093	-0.00335693	-0.0012207	-0.00854492	-0.00396729	0.00762939	-0.0111389	0.000457764	0.0193787	0.00274658	0.0100708	0.010376	-0.00747681	0.00106812	-0.0012207	-0.0128174	0.00350952	-0.00411987	-0.00640869	0.0166321	0.0109863	0.00457764	0.018158	0.00717163	-0.000762939	0.00549316	-0.00823975	-0.00793457	-0.00259399	-0.0149536
0	0.00228882	-0.00595093	0.00823975	0.00564575	-0.00106812	0.00793457	0.000152588	-0.0012207	0.00595093	-0.00961304	-0.00732422	0.00564575	-0.00717163	-0.00442505	0.00671387	-0.00274658	0.00335693	0.0105286	-0.00274658	0.00839233	0.00152588	-0.0114441	0.00198364	-0.00228882	-0.00961304	0.00915527	0.00289917	-0.00366211	0.00701904	0.000152588	0.000762939	0.0169373	-0.00488281	-0.00915527	0.00167847	-0.0100708	-0.00854492	0.00946045	-0.00289917	-0.00137329	0.00976562	-0.000915527	0.017395	0.00762939	-0.0106812	0.00473022	-0.00183105	-0.0126648	0.00335693
0	-0.00762939	0.00320435	-0.00717163	0.0102234	0.0180054	0.00152588	0.00747681	0.00488281	-0.0120544	0.00152588	-0.00793457	-0.0138855	0.00671387	-0.00457764	-0.00305176	0.0219727	0.00137329	0.000305176	0.0169373	0.000457764	-0.00305176	0.00778198	-0.00839233	-0.00442505	0.00198364	-0.00717163	0.00686646	0.00442505	-0.00579834	0.0141907	0.0050354	-0.00671387	0.010376	-0.000457764	-0.00900269	0.00274658	-0.00259399	-0.000762939	0.00839233	-0.00442505	0.00259399	0.0140381	-0.0012207	0.00595093	0.0102234	-0.00259399	0.00457764	0.00518799	-0.00717163
0	-0.0100708	-0.00427246	0.0164795	0.00198364	0.00549316	0.0140381	-0.0062561	0.0120544	0.00900269	-0.00930786	0.00549316	0.00228882	-0.0123596	0.00595093	0.00808716	-0.0038147	0.0144958	0.0088501	0.000610352	0.0157166	0.00152588	0.000762939	0.0106812	-0.0062561	0.000305176	0.00747681	-0.0161743	0.000610352	0.0140381	-0.00839233	0.00839233	0.0161743	-0.0062561	0.0106812	0.0119019	-0.00564575	0.00640869	-0.00305176	-0.01297	0.0102234	0.00244141	-0.00244141	0.0183105	0.00350952	0.00534058	0.0209045	-0.00350952	0.000152588	0.00717163
0	0.00915527	-0.00610352	-0.00671387	0.00976562	-0.0106812	-0.00549316	0.0198364	0.00167847	0.00228882	0.00976562	-0.00274658	0.00137329	0.00656128	-0.00640869	0.00457764	-0.00274658	-0.0135803	0.00854492	0.00686646	-0.0088501	0.0126648	0.0135803	-0.00167847	0.00747681	0.00534058	-0.00411987	-0.00137329	-0.0062561	-0.00793457	0.00579834	-0.00793457	0.000152588	0.0239563	0.0050354	0.00396729	0.0167847	-0.00442505	-0.00259399	0.00228882	-0.00991821	0.00274658	-0.00213623	-0.00320435	0.0180054	0.00991821	0.00335693	0.0219727	0.0038147	-0.00396729
0	-0.0108337	-0.00411987	-0.0038147	-0.017395	0.00167847	0.000152588	-0.00717163	0.00793457	0.00442505	-0.00457764	0.00564575	0.00564575	-0.00213623	0.00320435	-0.00747681	-0.0050354	0.00320435	-0.0102234	-0.00442505	0.00823975	-0.000152588	0.00335693	0.00854492	-0.00152588	0.0038147	0.00228882	-0.00518799	0.00335693	-0.00656128	-0.00671387	0.0088501	-0.00473022	-0.00396729	0.0186157	0.00259399	0.000305176	0.0134277	-0.00396729	-0.00686646	-0.00305176	-0.0144958	-0.000305176	0.00320435	-0.00610352	0.00839233	0.00396729	0.00198364	0.0202942	0.00671387
0	0.00564575	-0.0128174	-0.00579834	-0.00350952	-0.0161743	-0.00228882	-0.000915527	-0.00747681	0.0177002	0.0149536	-0.000762939	0.0131226	0.000762939	-0.0149536	0.00427246	-0.00534058	-0.00991821	0.00473022	-0.00579834	0.000305176	0.0195312	-0.00396729	0.00198364	0.0186157	-0.00534058	-0.00289917	0.00656128	-0.0109863	-0.000457764	0.000915527	-0.00610352	0.00961304	0.0050354	-0.00411987	0.0166321	0.00549316	-0.00488281	0.00305176	0.00289917	-0.00366211	0.000152588	-0.00411987	0.00396729	0.00350952	-0.00488281	0.0062561	0.00991821	-0.00656128	0.0112915
0	-0.00259399	0.0149536	-0.00167847	-0.00900269	0.00488281	-0.0100708	-0.00595093	0.0128174	-0.00198364	0.00778198	0.0164795	-0.000915527	0.0108337	0.00701904	-0.00686646	0.00976562	0	-0.0108337	0.0115967	0.00289917	-0.00457764	0.0140381	0.00442505	0.00198364	0.0140381	0.000915527	0.00579834	0.00595093	-0.00900269	0.00320435	0.0062561	-0.0125122	0.00564575	0.0131226	-0.00610352	0.00686646	0.012207	0.00152588	0.0128174	0.00839233	-0.00549316	0.00991821	-0.00305176	-0.00869751	0.0140381	-0.00137329	-0.000152588	0.0161743	-0.00106812
0	0.0146484	-0.00488281	0.0112915	0.00610352	-0.0050354	0.00320435	-0.00106812	-0.00259399	0.00152588	-0.00640869	0.000915527	0.0166321	-0.000610352	0.00686646	0.012207	-0.00396729	0.0062561	0.00488281	-0.00869751	0.0050354	-0.00442505	-0.00610352	0.0126648	0.00289917	-0.00732422	0.0144958	0.0119019	0.0038147	0.010376	0.000915527	-0.00427246	-0.00228882	-0.00961304	-0.00228882	0.00579834	-0.0119019	0.00411987	0.0180054	0.00427246	0.00656128	0.0102234	-0.00701904	-0.00167847	-0.0062561	-0.0119019	0.00564575	-0.00854492	-0.00228882	0.0215149
0	0.00900269	0.0050354	-0.00350952	0.00656128	-0.00335693	-0.0112915	0.00579834	-0.0038147	-0.0160217	0.00595093	0.00183105	-0.00671387	0.00656128	0.00198364	0.00259399	0.00946045	-0.00183105	-0.00152588	0.00457764	-0.0112915	-0.00534058	0.00518799	-0.0119019	-0.00106812	0.00579834	-0.0038147	0.00549316	0.0106812	-0.00320435	0.0115967	0.00396729	-0.0125122	0.00106812	-0.00854492	-0.00686646	0.00946045	-0.00198364	-0.000305176	0.0158691	-0.00259399	0.00488281	0.0135803	-0.00686646	-0.00701904	0.000457764	-0.0143433	0	0.00305176	-0.00640869
0	-0.00762939	0.00366211	0.019989	0.00213623	0.00244141	0.00930786	-0.0180054	-0.0100708	0.00213623	-0.0151062	-0.00701904	0.00167847	-0.00320435	0.010376	0.0163269	0.0038147	0.00915527	0.00106812	-0.00823975	-0.00152588	-0.00900269	-0.00488281	-0.000915527	-0.00778198	0.00808716	0.0186157	-0.00183105	0.00488281	0.0135803	-0.00640869	0.00213623	0.00320435	-0.00915527	-0.000152588	-0.00335693	-0.0062561	0.0131226	0.00244141	-0.00228882	0.0170898	0.00457764	-0.00579834	0.012207	-0.00427246	-0.00640869	0.00152588	-0.00900269	0.00320435	0.00686646
0	0.0108337	0.00228882	0.000610352	0.0227356	0.00595093	-0.00198364	0.0143433	-0.00411987	-0.00701904	0.00335693	-0.0131226	-0.00411987	0.0114441	-0.00305176	0.0108337	0.0172424	-0.00640869	0.0119019	0.00823975	-0.00946045	0.00534058	-0.0012207	-0.0062561	0.00900269	0.000152588	0.00244141	0.0186157	0.00244141	0.00473022	0.0143433	0.000457764	0.00411987	0.00640869	-0.00839233	0.00335693	0.00350952	-0.0105286	0.00701904	0.00869751	-0.00747681	0.0102234	0.00930786	0.00167847	0.0119019	0.00457764	-0.0012207	0.00915527	-0.00717163	-0.00686646
0	-0.00564575	0.0100708	-0.00106812	-0.00656128	0.0172424	0.00747681	0.00137329	0.0172424	-0.00228882	-0.00839233	0.00717163	-0.00640869	-0.00793457	0.00869751	-0.00762939	-0.000610352	0.0190735	0.00152588	0.00518799	0.0120544	-0.00366211	0.00579834	0.00274658	-0.0119019	0.00732422	-0.00244141	-0.012207	0.0157166	0.00701904	-0.00930786	0.0112915	0.012207	0.00198364	0.0038147	0.00701904	-0.00213623	-0.00320435	-0.00854492	0.0012207	0.00137329	-0.0112915	0.00869751	0.0157166	-0.00274658	0.010376	0.0144958	-0.00473022	0.0012207	-0.00411987
0	0.00228882	-0.00640869	-0.0012207	0.00701904	-0.000610352	0.00549316	0.00427246	-0.00366211	0.0050354	-0.0012207	-0.0102234	0.00320435	-0.00442505	-0.0126648	0.00411987	-0.00305176	-0.00701904	0.00869751	0.00183105	0.00595093	0.00778198	-0.000762939	0.00396729	0.000152588	-0.0128174	0.0012207	0.000762939	-0.0114441	0.00442505	0.00793457	-0.00366211	0.00732422	0.0123596	-0.00564575	0.00747681	-0.000610352	-0.00671387	0.00213623	-0.00869751	-0.00671387	0.00732422	-0.000915527	-0.00137329	0.0108337	0.00152588	0.00427246	0.00793457	-0.00473022	-0.00228882
0	-0.0164795	-0.00213623	-0.00640869	-0.00427246	0.00640869	-0.0126648	0.00411987	0.0189209	-0.00534058	0.00930786	0.00671387	-0.0195312	-0.00305176	-0.00289917	-0.0167847	0.00473022	0.00183105	-0.00640869	0.0157166	0.0135803	0.00167847	0.0108337	0.00213623	-0.00991821	-0.000610352	-0.00442505	-0.00656128	-0.00167847	-0.00686646	0.00671387	0.0157166	-0.0038147	0.00839233	0.0141907	-0.0115967	0.00274658	0.00518799	-0.0111389	0.00686646	-0.00396729	-0.00823975	0.0172424	-0.00152588	-0.00640869	0.0169373	0.00183105	-0.00274658	0.0115967	-0.0038147
0	0.0012207	-0.0141907	0.00488281	-0.0108337	-0.0115967	0.0131226	0.00213623	0.00244141	0.0190735	0.00488281	0.00656128	0.0131226	-0.00747681	-0.000457764	0.00320435	-0.0137329	0.00183105	0.00854492	-0.00396729	0.00991821	0.0160217	-0.00213623	0.00976562	0.00549316	-0.00640869	0.00610352	-0.00427246	-0.0100708	0.0126648	0.000610352	-0.00244141	0.0160217	0.00198364	0.00473022	0.0144958	-0.00198364	0.00335693	0.00518799	-0.0114441	0.00640869	0.0062561	-0.0137329	0.00656128	0.00839233	-0.00762939	0.0115967	0.00991821	0.00427246	0.0120544
0	0.00106812	0.00808716	-0.0105286	-0.0012207	-0.0012207	-0.00610352	0.0088501	0.00137329	-0.00579834	0.0175476	0.00610352	0.000152588	0.0119019	-0.00640869	-0.00457764	0.00549316	-0.00747681	-0.00320435	0.00808716	-0.0105286	0.00305176	0.0163269	-0.00137329	0.00411987	0.0123596	0.000152588	0.000610352	0.00274658	-0.00518799	0	-0.00244141	-0.00564575	0.0100708	0.00564575	-0.0012207	0.0158691	0.0114441	0.00518799	0.00808716	-0.00244141	-0.00717163	0.00244141	-0.00991821	0.00335693	0.00579834	-0.0108337	0.0117493	0.0178528	-0.0012207
0	-0.00335693	-0.00579834	0.00854492	-0.00839233	-0.0109863	0.00579834	-0.00854492	-0.00244141	0.00579834	-0.00198364	0.0120544	0.00320435	-0.00579834	0.00793457	-0.00137329	-0.0132751	0.00152588	-0.00900269	-0.0117493	0.00701904	-0.0038147	0.00198364	0.0106812	-0.00183105	0.00701904	0.00930786	-0.00640869	0.00274658	0.00442505	-0.0119019	-0.000610352	0.00198364	-0.0106812	0.0038147	0.00549316	-0.00488281	0.00991821	0.00640869	-0.00274658	0.0109863	-0.0012207	-0.00976562	0.00152588	-0.00732422	-0.00534058	0.00778198	-0.00411987	0	0.0108337
0	0.0184631	0.00686646	-0.00152588	0.0102234	-0.00976562	-0.0137329	0.00152588	-0.0108337	-0.00656128	0.00900269	-0.00686646	0.00686646	0.0189209	-0.000762939	0.00595093	0.00396729	-0.0192261	-0.00686646	-0.00137329	-0.0151062	0.00152588	-0.000457764	-0.00335693	0.0186157	0.0106812	0.00259399	0.0128174	-0.00152588	-0.00915527	0.00106812	-0.00991821	-0.00457764	0.000762939	-0.00442505	0.00747681	0.0138855	-0.000610352	0.00823975	0.00900269	-0.00762939	-0.000762939	0.00396729	-0.00869751	0.000915527	-0.000610352	-0.00335693	0.0117493	0.000610352	-0.00259399
[truncated: 7,275 more rows]
[truncated: 975 more columns]
