# Supplementary material for: IInception-CBAM-IBiGRU based fault diagnosis method for asynchronous motors
Source: Sci Rep. 2024 Mar 2;14:5192. doi: 10.1038/s41598-024-55367-0 (PMC10908808; doi:10.1038/s41598-024-55367-0)
Supplement: Supplementary file 1 — Supplementary Information 1. [file 41598_2024_55367_MOESM1_ESM.zip › AMCF/details.txt]

Label	Logogram	Category
0	Normal	Healthy and normal
1	SC2T	Short circuit of 2 turns
2	SC4T	Short circuit of 4 turns
3	SC8T	Short circuit of 4 turns
4	AE	Air-gap eccentricity
5	RBB	Rotor bar broken
6	BCB	Bearing cage broken
7	BAF	Bearing abrasion fault
